# Supplementary material for: Transcription factor NFYA3_0 promotes MTA-mediated m6A modification of PVY genomic RNA to confer antiviral resistance in Nicotiana benthamiana
Source: Plant Commun. 2025 Oct 31;7(1):101584. doi: 10.1016/j.xplc.2025.101584 (PMC12902261; doi:10.1016/j.xplc.2025.101584)
Supplement: Supplemental Data 1. MeRIP-seq analysis data: m6A and Transcriptome in PVY-infected vs. mock, and in WT vs. NbMTA-RNAi Plants [file mmc2.xlsx]

## Sheet: Additional Supplementary Data 1
Additional Supplementary Data 1. All_samples_RPKM in Mock and PVY infected N. benthamiana
Geneid	Chr	Start	End	Strand	Length	Mock_1IP	Mock_2IP	Mock_1	Mock_2	PVY1_IP	PVY2_IP	PVY1	PVY2
Niben101Ctg00054g00001.1	Niben101Ctg00054	167	487	+	321	0.28209	0.430754	0.806719	0.766681	0.579494	0.4354	1.41216	1.29029
Niben101Ctg00116g00002.1	Niben101Ctg00116	2;120;391	25;314;501	-;-;-	330	4.11595	5.44708	5.88538	7.20912	4.22767	4.37643	8.79135	7.53061
Niben101Ctg00219g00002.1	Niben101Ctg00219	3;204	74;365	-;-	234	3.48272	1.57575	3.13552	2.10346	2.28547	2.9864	3.09952	3.14669
Niben101Ctg00286g00001.1	Niben101Ctg00286	1;285;469	204;353;504	-;-;-	309	1.46522	2.83406	5.30763	4.51324	4.36449	4.07078	8.50862	8.34027
Niben101Ctg00607g00001.1	Niben101Ctg00607	10	486	+	477	0	0.386505	0.361924	0.773914	0.779948	0.293005	1.33045	0.964788
Niben101Ctg00898g00001.1	Niben101Ctg00898	109	465	-	357	15.9796	16.3964	25.9924	26.6556	11.2027	13.0498	21.8399	20.6254
Niben101Ctg01318g00001.1	Niben101Ctg01318	50	502	+	453	0.299837	0.101745	0.381099	0.362185	0.102659	0.102843	0.400268	0.507951
Niben101Ctg01372g00001.1	Niben101Ctg01372	2;199;370	49;268;526	-;-;-	275	3.29276	4.02246	3.92359	4.47463	1.69107	2.87997	4.7803	5.02041
Niben101Ctg01500g00001.1	Niben101Ctg01500	22;319	177;532	-;-	370	2.20259	1.86854	5.48242	4.2126	3.51925	3.77739	3.92047	6.84087
Niben101Ctg01655g00001.1	Niben101Ctg01655	7;369	218;536	+;+	380	0.357437	0.121291	0.340732	0.647644	0	0.980796	1.07361	0.847744
Niben101Ctg01765g00001.1	Niben101Ctg01765	3;150	76;531	-;-	456	0.397153	0	0.283944	0.269851	0.101983	0.408665	0.497044	0.403688
Niben101Ctg01781g00001.1	Niben101Ctg01781	1;179;409	96;316;518	-;-;-	344	0.921302	1.47383	2.13288	2.74244	2.43337	1.48973	2.89904	2.14048
Niben101Ctg01820g00001.1	Niben101Ctg01820	1;127	42;537	+;+	453	1.29929	1.01745	0.476374	1.26765	1.33456	1.64548	1.90128	2.03181
Niben101Ctg01888g00001.1	Niben101Ctg01888	3;311	224;424	-;-	336	0	0.274349	0.770704	0.366227	0.138406	0	0.134912	0.547862
Niben101Ctg01914g00001.1	Niben101Ctg01914	5;286	203;539	-;-	453	4.29766	4.68029	5.14483	5.8855	4.20901	5.55351	10.407	8.22881
Niben101Ctg02216g00001.1	Niben101Ctg02216	3;176;308	95;236;495	-;-;-	342	1.05907	0.404304	1.38817	1.67908	1.08782	0.681108	1.85563	1.88388
Niben101Ctg02350g00002.1	Niben101Ctg02350	1;294	173;496	-;-	376	6.50232	4.16778	10.2159	8.8362	5.68937	4.46053	9.52421	10.2812
Niben101Ctg02379g00002.1	Niben101Ctg02379	102	461	-	360	0.75459	0.448104	0.359662	0.740592	0.258358	0.0647053	0	0.639172
Niben101Ctg02529g00002.1	Niben101Ctg02529	6;321	248;558	+;+	481	1.12953	1.43734	1.61511	2.13188	1.64361	1.16227	1.88484	2.67894
Niben101Ctg02534g00003.1	Niben101Ctg02534	2;133	53;557	+;+	477	92.8288	88.6063	150.379	138.961	70.2928	69.8329	125.538	141.148
Niben101Ctg02589g00001.1	Niben101Ctg02589	77	496	-	420	0.75459	1.31688	2.20935	1.36725	1.10725	0.554617	2.26652	1.86273
Niben101Ctg02692g00001.1	Niben101Ctg02692	43	363	+	321	0	0	0.268906	0	0	0	0	0
Niben101Ctg02722g00003.1	Niben101Ctg02722	2;112;448	35;290;564	-;-;-	330	0	0.698344	0.261572	0.372886	0.56369	0.705876	0.412095	0.836734
Niben101Ctg02849g00004.1	Niben101Ctg02849	102;240	156;517	-;-	333	0	0	0	0	0	0	0.408382	0
Niben101Ctg02893g00002.1	Niben101Ctg02893	19;332;532	252;448;559	+;+;+	379	0.836221	1.0945	1.82203	1.40693	2.57676	1.35215	2.87053	3.03565
Niben101Ctg02900g00001.1	Niben101Ctg02900	267;537	444;568	-;-	210	8.19269	3.95063	9.24845	5.27367	2.2145	5.98986	8.63436	9.42322
Niben101Ctg02999g00001.1	Niben101Ctg02999	15;252	107;344	-;-	186	5.35515	4.95599	8.81752	8.60043	5.00047	4.75897	10.7233	7.42264
Niben101Ctg03037g00002.1	Niben101Ctg03037	332	544	-	213	0	0	0	0	0	0.109361	0	0
Niben101Ctg03201g00001.1	Niben101Ctg03201	221	544	-	324	7.40616	5.54796	7.45966	9.87457	5.45422	4.74505	8.39452	7.95414
Niben101Ctg03218g00004.1	Niben101Ctg03218	2;131;366	49;220;578	+;+;+	351	54.3047	43.4645	66.1532	65.6746	37.3625	37.164	64.1858	70.8006
Niben101Ctg03354g00001.1	Niben101Ctg03354	154	279	+	126	1.07799	2.1948	2.74028	0.976605	1.84541	0.739489	1.0793	2.92193
Niben101Ctg03481g00001.1	Niben101Ctg03481	1	588	+	588	0.615992	0.627085	0.587203	0.488303	0.553624	0.554617	1.0793	1.25226
Niben101Ctg03533g00002.1	Niben101Ctg03533	81	404	-	324	0	1.42255	0.399625	0.316492	2.00945	2.80389	4.54703	2.76975
Niben101Ctg03774g00002.1	Niben101Ctg03774	3;279	197;593	+;+	510	4.17244	3.25346	2.53879	2.33236	3.28266	4.29338	3.46644	2.97779
Niben101Ctg03836g00003.1	Niben101Ctg03836	18;492	384;544	+;+	420	0.431194	1.31688	1.33589	1.36725	0.775074	1.442	3.23789	2.08187
Niben101Ctg03910g00004.1	Niben101Ctg03910	162;457	442;580	-;-	405	0.111791	0	0	0	0	0	0	0
Niben101Ctg03947g00003.1	Niben101Ctg03947	4;247	144;582	-;-	477	3.03734	2.12578	3.3478	4.29952	2.63233	2.1487	3.89632	4.82394
Niben101Ctg04052g00001.1	Niben101Ctg04052	3;242	80;574	-;-	411	1.21175	1.68214	2.83529	2.24548	1.58409	1.70028	3.0882	2.46338
Niben101Ctg04075g00002.1	Niben101Ctg04075	87	563	-	477	1.04409	0.77301	1.08577	0.687923	0.877442	0.879015	0.760258	1.54366
Niben101Ctg04081g00002.1	Niben101Ctg04081	3;334	204;608	-;-	477	0.284751	0.483131	0.542886	0.171981	0	0.195337	0.190065	0.482394
Niben101Ctg04206g00001.1	Niben101Ctg04206	1;171;561	51;454;611	+;+;+	386	1.52482	1.43287	1.9008	1.91273	1.56621	1.20694	1.40924	2.14603
Niben101Ctg04298g00001.1	Niben101Ctg04298	31;255	162;405	+;+	283	1.75982	6.18886	5.18523	4.49307	2.30057	3.1278	5.60623	5.36634
Niben101Ctg04309g00001.1	Niben101Ctg04309	3	614	-	612	0.961732	1.43092	1.33992	2.21172	1.2158	1.37023	1.33325	2.85748
Niben101Ctg04368g00002.1	Niben101Ctg04368	3;223;567	119;444;619	-;-;-	392	3.11846	3.29219	4.29392	4.08082	3.44038	4.27847	5.78194	6.69174
Niben101Ctg04686g00002.1	Niben101Ctg04686	1	612	-	612	3.84693	4.29276	5.28915	6.099	4.17932	3.27333	6.44403	7.21889
Niben101Ctg04754g00003.1	Niben101Ctg04754	125;548	465;617	+;+	411	0.550796	0.560714	1.47015	1.09779	0.792046	0.906818	1.76469	1.11972
Niben101Ctg04867g00002.1	Niben101Ctg04867	36	359	-	324	1.53713	0.142255	0.799249	0.506388	1.86592	1.72547	1.25918	1.27834
Niben101Ctg04970g00001.1	Niben101Ctg04970	3;478	123;592	-;-	236	3.06952	1.953	5.48637	3.64986	4.53221	2.36887	4.60987	4.87504
Niben101Ctg05021g00002.1	Niben101Ctg05021	3;228	102;644	+;+	517	5.16683	4.90327	6.428	8.88579	9.2649	9.1914	12.7136	14.3313
Niben101Ctg05086g00002.1	Niben101Ctg05086	65	619	+	555	0.407886	0.0830463	0.466589	0.443432	0.586542	0.167884	0.571735	0.663357
Niben101Ctg05133g00002.1	Niben101Ctg05133	179	649	+	471	15.6686	17.4186	30.0558	31.6122	19.8458	22.4531	34.1662	41.7212
Niben101Ctg05178g00001.1	Niben101Ctg05178	3	650	-	648	0.908303	0.995787	1.93152	1.64576	0.574129	1.79737	3.42776	2.20159
Niben101Ctg05239g00001.1	Niben101Ctg05239	1	354	-	354	0.127897	0	0	0	0	0	0.256104	0.130001
Niben101Ctg05305g00003.1	Niben101Ctg05305	2;438	174;565	-;-	301	0.9025	1.07188	1.29048	0.817623	0	0.309553	1.0542	0.764458
Niben101Ctg05484g00004.1	Niben101Ctg05484	6;242;536	145;436;667	-;-;-	467	4.55662	2.66477	5.72995	7.37787	1.19497	2.19471	3.10615	3.25198
Niben101Ctg05650g00003.1	Niben101Ctg05650	7;184	96;672	-;-	579	4.06618	4.61703	6.63418	6.87166	3.13242	4.42544	7.90738	8.6636
Niben101Ctg05667g00001.1	Niben101Ctg05667	3;470	364;668	-;-	561	4.27735	4.68301	7.38557	5.55673	2.90134	1.4948	4.44416	4.01961
Niben101Ctg05773g00001.1	Niben101Ctg05773	35;315;460	124;455;675	+;+;+	447	0	0	0	0	0	0.104223	0	0
Niben101Ctg05793g00004.1	Niben101Ctg05793	2;390	152;681	-;-	443	0.919816	0.104042	0.779403	0.833311	1.15474	1.36714	2.25117	2.38932
Niben101Ctg05921g00001.1	Niben101Ctg05921	187	525	-	339	0	0	0.254628	0.120995	0.137181	0.206141	0.267436	0.135753
Niben101Ctg06009g00001.1	Niben101Ctg06009	1;272	188;418	-;-	335	0.675752	0.963089	1.03067	0.6122	0.277638	0.556272	0.676573	0.549497
Niben101Ctg06026g00002.1	Niben101Ctg06026	2;494	144;497	+;+	147	2.46397	0.313542	2.05521	3.34836	1.26543	0.633847	3.70044	3.4437
Niben101Ctg06121g00002.1	Niben101Ctg06121	115	681	+	567	1.03806	1.05675	2.20745	1.44682	2.70661	2.79362	4.23723	5.92502
Niben101Ctg06127g00002.1	Niben101Ctg06127	10	663	-	654	1.24611	1.33903	2.04578	2.19512	0.9244	1.211	2.01006	0.562941
Niben101Ctg06133g00002.1	Niben101Ctg06133	1;395	234;696	+;+	536	0	0	0	0.229575	0	0	0.0845717	0
Niben101Ctg06292g00001.1	Niben101Ctg06292	225	506	-	282	0.160551	0	0.153048	0.509082	0.164909	0	0.401865	0.326386
Niben101Ctg06307g00001.1	Niben101Ctg06307	3;115;281;550	33;180;459;705	+;+;+;+	432	16.4543	19.3112	25.9756	26.1106	10.7649	12.1862	22.7701	23.6494
Niben101Ctg06395g00002.1	Niben101Ctg06395	213;404	321;652	+;+	358	0	0.128745	0	0	0.389702	0	0	0.128549
Niben101Ctg06417g00002.1	Niben101Ctg06417	133	711	+	579	1.01655	0.477624	1.78899	1.98357	0.722867	1.36786	3.67967	2.62292
Niben101Ctg06453g00003.1	Niben101Ctg06453	206;565	475;711	-;-	417	3.09436	3.42641	5.27849	5.11488	3.56868	4.24541	5.21789	6.23538
Niben101Ctg06481g00003.1	Niben101Ctg06481	1;262;647	91;562;716	+;+;+	462	0.0979987	0	0	0.0887823	0.201318	0	0.0981178	0
Niben101Ctg06502g00001.1	Niben101Ctg06502	2	328	-	327	6.0921	4.51041	15.0464	14.4251	15.3593	11.825	23.9128	19.7733
Niben101Ctg06797g00003.1	Niben101Ctg06797	188;359	281;708	-;-	444	0	0.103808	0.097206	0	0	0	0.204191	0
Niben101Ctg06807g00002.1	Niben101Ctg06807	60;528	299;736	-;-	449	0.403344	0.821215	0.576741	0.182706	0.725013	0.933831	0.605752	0.717467
Niben101Ctg06858g00001.1	Niben101Ctg06858	21	596	-	576	0.707428	0.800186	0.374648	0.498476	0.161474	0.404408	0.393493	0.639172
Niben101Ctg06879g00004.1	Niben101Ctg06879	3;594;716	466;631;738	-;-;-	525	1597.4	1584.64	2526.02	2485.19	863.388	850.737	1525.95	1567.24
Niben101Ctg06906g00002.1	Niben101Ctg06906	1;570	153;740	+;+	324	67.4939	58.4669	88.4502	78.9332	39.6149	35.2284	60.4405	73.2917
Niben101Ctg07025g00001.1	Niben101Ctg07025	10	420	-	411	0	0.112143	0	0	0	0	0.110293	0.111972
Niben101Ctg07067g00001.1	Niben101Ctg07067	211;524	417;737	-;-	421	0.215085	0.218958	0.205033	0.194857	0.220924	0.442639	0.753712	0.655873
Niben101Ctg07107g00002.1	Niben101Ctg07107	3;175;528;731	80;243;637;754	-;-;-;-	281	2.9002	2.78841	2.91825	3.3573	1.82046	4.14482	5.80745	4.74944
Niben101Ctg07138g00001.1	Niben101Ctg07138	63;671	571;757	-;-	596	1.67124	0.773334	1.4483	1.51407	1.01436	0.781674	1.4451	2.23925
Niben101Ctg07155g00003.1	Niben101Ctg07155	3;468	332;563	-;-	426	1.80676	1.29833	1.5197	2.02199	0.327496	0.437444	0.319228	0.324087
Niben101Ctg07164g00002.1	Niben101Ctg07164	1;285;541	203;351;759	+;+;+	489	3.0554	2.26212	4.19238	5.07475	3.61384	3.14396	4.44961	5.08201
Niben101Ctg07204g00002.1	Niben101Ctg07204	32	742	+	711	0.254714	0.388951	1.15335	0.519208	0.523256	0.327622	0.76507	0.906168
Niben101Ctg07261g00001.1	Niben101Ctg07261	3;147;308;503;705	50;208;359;620;766	+;+;+;+;+	342	5.29537	5.12119	3.78592	5.2771	6.39096	11.034	6.7598	6.86269
Niben101Ctg07284g00001.1	Niben101Ctg07284	1	765	+	765	4.14285	4.33795	6.71369	6.21964	4.43768	4.08024	9.59938	8.42203
Niben101Ctg07375g00004.1	Niben101Ctg07375	1;203	111;337	+;+	246	1.10428	0.187361	0	0.833688	0	0.378763	0.18427	0
Niben101Ctg07402g00001.1	Niben101Ctg07402	10	282	-	273	6.13623	9.961	10.5922	10.5173	10.7318	9.38582	14.1139	19.5545
Niben101Ctg07414g00002.1	Niben101Ctg07414	103	540	-	438	16.4356	15.574	21.4812	21.4452	19.3238	21.0602	38.0858	42.6582
Niben101Ctg07470g00002.1	Niben101Ctg07470	17;600	416;779	+;+	580	0.546427	1.192	0.706922	1.52047	1.12252	0.522105	2.07113	1.7456
Niben101Ctg07479g00001.1	Niben101Ctg07479	1;525	266;539	+;+	281	6.28377	4.92072	8.75476	8.32026	3.97191	3.81324	10.0017	10.154
Niben101Ctg07683g00002.1	Niben101Ctg07683	1;126;484	52;344;703	+;+;+	491	0	0.187742	0.0879011	0.417693	0.0947137	0.0948835	0	0.468639
Niben101Ctg07707g00002.1	Niben101Ctg07707	1;518;702	104;624;799	+;+;+	309	0.586089	1.04413	3.91089	1.72565	2.2575	1.80923	2.20051	2.6808
Niben101Ctg07850g00002.1	Niben101Ctg07850	2;267	166;269	-;-	168	5.12043	3.84089	7.19324	5.24925	4.15218	6.10078	9.30892	14.7923
Niben101Ctg07888g00003.1	Niben101Ctg07888	1;469	262;812	-;-	606	0.0747119	0.0760573	0.427321	0.406113	0.30696	0	0.224408	0.151882
Niben101Ctg07933g00004.1	Niben101Ctg07933	1;254;625	163;340;750	+;+;+	376	0.36124	0.73549	1.26264	0.872711	1.48418	0.99123	1.08504	0.611973
Niben101Ctg07960g00001.1	Niben101Ctg07960	85;301;545	202;465;618	-;-;-	357	4.0583	3.74406	5.19848	4.82558	2.08423	1.17448	5.58694	6.18762
Niben101Ctg08063g00002.1	Niben101Ctg08063	16;766	684;806	+;+	710	1.72174	2.79141	3.82964	3.17741	1.24448	0.984249	2.55383	3.50014
Niben101Ctg08138g00001.1	Niben101Ctg08138	1;260;367	165;277;832	+;+;+	649	40.3223	35.225	10.7732	9.66975	49.9439	50.3206	15.0869	14.3238
Niben101Ctg08154g00002.1	Niben101Ctg08154	3;781	182;837	-;-	237	2.6745	4.08399	3.82425	5.36515	4.90553	5.99548	5.92929	7.96133
Niben101Ctg08235g00001.1	Niben101Ctg08235	1;248;410;579	123;316;487;593	+;+;+;+	285	0.794305	2.10238	1.36293	1.15137	1.14221	0.980796	1.59054	2.26065
Niben101Ctg08285g00001.1	Niben101Ctg08285	3	827	-	825	0.548793	0.67041	1.20323	0.994362	0.394583	0.11294	0.934081	0.669388
Niben101Ctg08286g00001.1	Niben101Ctg08286	116;311	190;442	-;-	207	6.78037	4.67587	6.25499	3.96304	7.63841	4.05111	11.8253	9.11515
Niben101Ctg08315g00001.1	Niben101Ctg08315	7;721	198;849	-;-	321	2.53881	3.30245	5.91594	5.23899	4.78083	5.80533	8.47297	7.59838
Niben101Ctg08336g00002.1	Niben101Ctg08336	1;165;578	83;272;832	+;+;+	446	1.01514	1.34345	3.09664	1.28754	1.77259	0.731199	2.94749	2.57962
Niben101Ctg08464g00003.1	Niben101Ctg08464	2;235;574;802	38;488;700;860	+;+;+;+	477	17.5596	17.586	23.2536	23.2174	12.8691	13.6736	25.5637	21.0324
Niben101Ctg08577g00001.1	Niben101Ctg08577	2;726	139;856	-;-	269	0.16831	0	0.962664	1.52481	0.518637	0.346378	0.337029	0
Niben101Ctg08674g00002.1	Niben101Ctg08674	608	847	-	240	0	0	0	0.085453	0.387537	0	0	0.383503
Niben101Ctg08688g00001.1	Niben101Ctg08688	1;772	471;882	-;-	582	115.289	97.329	158.696	160.053	79.3452	76.5256	152.114	140.512
Niben101Ctg08693g00002.1	Niben101Ctg08693	42	851	+	810	6.2603	6.20233	8.57861	9.31754	15.9034	16.0469	20.8184	22.0443
Niben101Ctg08696g00001.1	Niben101Ctg08696	2;420	282;525	-;-	387	0	0	0	0	0.120166	0	0	0
Niben101Ctg08897g00002.1	Niben101Ctg08897	2;762	578;901	+;+	717	1.07348	0.964241	1.50486	1.6018	1.55663	1.49445	1.707	2.37483
Niben101Ctg09012g00002.1	Niben101Ctg09012	3	596	-	594	1.52442	2.483	2.32509	3.31454	0.548032	1.96077	2.28941	3.33144
Niben101Ctg09057g00001.1	Niben101Ctg09057	1;597	83;916	-;-	403	11.9087	10.6363	10.6024	6.71749	12.6935	11.2134	9.11107	11.1911
Niben101Ctg09102g00003.1	Niben101Ctg09102	61;290	152;877	+;+	680	1.19847	0.610024	1.90409	1.50799	1.02583	1.30172	1.86655	1.62425
Niben101Ctg09105g00002.1	Niben101Ctg09105	120;502	402;921	-;-	703	17.8397	14.4238	9.88431	9.10202	15.8763	18.4893	11.8646	10.6704
Niben101Ctg09115g00002.1	Niben101Ctg09115	1	552	+	552	42.1996	39.4944	56.8813	55.8045	30.0762	29.5394	42.2098	42.6856
Niben101Ctg09175g00001.1	Niben101Ctg09175	1;635	57;890	-;-	313	1.88045	2.50333	2.34412	1.83465	1.18861	2.82801	2.96892	2.64654
Niben101Ctg09256g00003.1	Niben101Ctg09256	11;182;617;764	80;281;658;802	+;+;+;+	251	0	0.183628	0.3439	0	0.185277	0.556826	0.180599	0.183348
Niben101Ctg09330g00002.1	Niben101Ctg09330	564	944	+	381	0.950665	0.241946	0.453118	0.645944	0.854412	0.611388	0.713865	0.966307
Niben101Ctg09383g00002.1	Niben101Ctg09383	463;854	582;953	-;-	220	100.738	111.456	19.9122	24.3308	182.847	220.974	34.925	31.7959
Niben101Ctg09403g00001.1	Niben101Ctg09403	701	891	-	191	134.404	125.845	214.78	190.162	290.348	262.331	446.184	507.67
Niben101Ctg09430g00001.1	Niben101Ctg09430	1;714;913	63;803;958	-;-;-	199	2.27515	3.47417	5.8558	3.71012	1.86952	1.40466	5.46698	4.85642
Niben101Ctg09466g00002.1	Niben101Ctg09466	1;492	246;956	+;+	711	11.8442	9.65895	15.9647	19.6722	17.9869	21.0988	36.7871	32.4279
Niben101Ctg09468g00002.1	Niben101Ctg09468	1;768	141;962	-;-	336	0.134748	0	0.642254	0.122076	0.276812	0.277308	0.539648	0.958758
Niben101Ctg09509g00002.1	Niben101Ctg09509	5;295	274;598	-;-	574	1.57754	1.68625	2.93244	2.50106	0.486109	1.29861	2.05329	2.96647
Niben101Ctg09534g00001.1	Niben101Ctg09534	23;449	345;967	+;+	842	1.61314	1.58745	2.92172	3.31257	2.87201	2.98782	5.0068	5.57492
Niben101Ctg09567g00001.1	Niben101Ctg09567	1;616	529;973	+;+	887	3.62407	3.37756	5.49833	4.90174	3.46031	3.51903	4.95721	6.58917
Niben101Ctg09587g00004.1	Niben101Ctg09587	1;337;919	250;736;976	+;+;+	708	6.58668	7.09589	9.02203	10.0226	8.34189	4.73774	13.7016	10.4651
Niben101Ctg09615g00003.1	Niben101Ctg09615	3;298;485	221;411;903	-;-;-	752	0.0602066	0.0612908	0.0573929	0.381811	0.123682	0	0.361679	0.305987
Niben101Ctg09670g00003.1	Niben101Ctg09670	2;579;745	489;648;982	+;+;+	796	0.682544	0.752738	1.95193	1.95812	1.40214	1.58024	2.33486	3.1798
Niben101Ctg09679g00001.1	Niben101Ctg09679	195	917	-	723	0.250486	0.127499	0.0596949	0.170197	0.257286	0.0644368	0.344837	0.127304
Niben101Ctg09680g00002.1	Niben101Ctg09680	22;311;559	234;426;661	+;+;+	432	1.04804	1.17361	0.899155	1.13937	1.29179	0.215684	1.57397	1.91752
Niben101Ctg09684g00002.1	Niben101Ctg09684	3;497	80;932	-;-	514	0	0	0.0839678	0.478803	3.61902	2.08467	4.40957	4.11856
Niben101Ctg09857g00002.1	Niben101Ctg09857	19;548;885	102;621;936	-;-;-	210	0.431194	0.768179	1.23313	1.95321	0.664349	0.66554	1.94273	1.75316
Niben101Ctg09867g00003.1	Niben101Ctg09867	1;155;444;708	69;221;603;1005	+;+;+;+	594	0.762212	0.931125	1.45318	0.759582	0.939483	1.13724	2.51836	1.31708
Niben101Ctg09915g00003.1	Niben101Ctg09915	58;537;903	452;627;986	+;+;+	570	2.22405	3.15357	4.24023	5.03723	4.24251	2.86065	6.12358	7.26638
Niben101Ctg10012g00001.1	Niben101Ctg10012	140;554;709	460;589;720	+;+;+	369	2.14721	2.37323	2.80712	2.44548	1.51234	1.32567	2.76405	2.9932
Niben101Ctg10016g00001.1	Niben101Ctg10016	3;324	223;891	+;+	789	1.26243	2.27825	1.09403	0.675826	1.94505	1.88949	1.09161	1.98313
Niben101Ctg10063g00002.1	Niben101Ctg10063	3;696	412;714	-;-	429	35.9354	36.3676	52.9181	51.1045	20.488	19.8731	46.7569	47.5222
Niben101Ctg10118g00001.1	Niben101Ctg10118	2;152;810	56;220;1045	-;-;-	360	0.25153	0.896208	0.479549	0.683624	0.645895	0.776463	1.00734	0.767007
Niben101Ctg10121g00001.1	Niben101Ctg10121	37	1035	+	999	0.0906414	0	0.0864053	0.123175	0	0	0.136127	0.230332
Niben101Ctg10142g00003.1	Niben101Ctg10142	1;132;326;920	56;232;393;1047	-;-;-;-	353	1.41085	0.652843	2.32303	2.44013	1.31741	1.97965	2.24726	3.12887
Niben101Ctg10156g00002.1	Niben101Ctg10156	367	1032	-	666	9.85726	9.79255	11.4055	11.8556	17.0726	15.879	22.495	21.4209
Niben101Ctg10245g00004.1	Niben101Ctg10245	1;682	585;1059	-;-	963	0.141045	0.0957232	0.268906	0.170374	0.0965824	0.0967555	0.282432	0.286731
Niben101Ctg10282g00001.1	Niben101Ctg10282	28	1065	+	1038	9.07253	8.43664	14.5528	17.5845	3.40495	3.94964	6.68165	7.62573
Niben101Ctg10362g00004.1	Niben101Ctg10362	2;1019	481;1069	+;+	531	0	0.0867998	0	0.463474	0	0	0.341472	0.260002
Niben101Ctg10402g00001.1	Niben101Ctg10402	473	1063	-	591	1.07251	1.01384	1.20496	0.971648	0.590158	0.670044	1.38062	1.32377
Niben101Ctg10476g00001.1	Niben101Ctg10476	3	1043	-	1041	2.69652	3.76341	4.18742	3.54618	3.1271	2.64042	4.65932	4.19975
Niben101Ctg10487g00002.1	Niben101Ctg10487	1;304;742	118;340;865	+;+;+	279	2.27188	1.8172	3.40325	3.6754	3.16697	4.17453	4.06186	6.26801
Niben101Ctg10524g00002.1	Niben101Ctg10524	220;514	436;943	+;+	647	4.05869	5.94834	4.7362	5.07171	3.66573	3.09625	5.0445	4.76564
Niben101Ctg10559g00003.1	Niben101Ctg10559	2;171	58;644	-;-	531	9.37908	8.24598	11.4604	15.1015	7.70695	10.6161	15.3662	14.2135
Niben101Ctg10585g00004.1	Niben101Ctg10585	6;262;646;823;1034	128;540;731;915;1091	-;-;-;-;-	639	0.0708535	0.0721294	0	0.19257	0.0727769	0	0.354698	0.216058
Niben101Ctg10591g00003.1	Niben101Ctg10591	3;1073	533;1114	-;-	573	75.538	82.6094	118.105	126.703	78.9682	61.2227	119.853	110.594
Niben101Ctg10609g00004.1	Niben101Ctg10609	1;284	108;1117	+;+	942	4.95049	5.38214	10.9044	8.27315	6.66465	5.83584	11.4529	12.1158
Niben101Ctg10614g00004.1	Niben101Ctg10614	1;206	37;501	-;-	333	199.185	193.775	278.527	251.278	187.275	189.849	333.376	389.308
Niben101Ctg10638g00002.1	Niben101Ctg10638	321;634	438;1121	+;+	606	0.112068	0	0.427321	0.406113	1.03599	0.153755	0.86023	0.759412
Niben101Ctg10654g00002.1	Niben101Ctg10654	292	639	+	348	0.520407	0.596001	1.61228	1.88586	1.73723	0.535492	1.43286	2.38037
Niben101Ctg10674g00001.1	Niben101Ctg10674	335	541	+	207	1.42169	1.78128	2.085	1.98152	2.69591	2.13809	1.97089	4.11293
Niben101Ctg10862g00003.1	Niben101Ctg10862	4;647;798	543;702;1147	+;+;+	946	22.0634	20.0246	28.8338	31.175	16.9107	14.8234	27.9841	26.5128
Niben101Ctg10877g00003.1	Niben101Ctg10877	64;1031	909;1165	-;-	981	1.10766	1.36252	1.58383	1.21254	2.27545	1.75713	1.80213	1.40735
Niben101Ctg10912g00001.1	Niben101Ctg10912	5;147;548	25;231;558	+;+;+	117	0	0.393938	0.368884	0	0.397474	0	0	0
Niben101Ctg10925g00004.1	Niben101Ctg10925	5;892	757;1172	-;-	1034	0.306507	0.802353	0.876546	0.952049	0.764579	0.720894	1.70975	1.42423
Niben101Ctg10954g00002.1	Niben101Ctg10954	3;937	158;1086	-;-	306	4.43876	5.87431	5.35967	5.62984	5.47111	5.78541	10.8141	9.174
Niben101Ctg10955g00001.1	Niben101Ctg10955	15	284	-	270	21.967	27.9958	47.1557	47.7017	38.7537	33.9918	59.4332	68.5193
Niben101Ctg10963g00003.1	Niben101Ctg10963	498;917;1139	834;988;1177	+;+;+	448	0.505306	0.411524	1.44507	0.732454	0.830436	0.935915	1.41658	1.74631
Niben101Ctg11026g00001.1	Niben101Ctg11026	12;843	761;1175	-;-	1083	4.80764	4.00049	7.25302	7.15817	2.57642	3.05423	5.6506	6.37402
Niben101Ctg11036g00004.1	Niben101Ctg11036	203;284;558	258;470;1154	-;-;-	840	0.485094	0.548699	1.49003	0.732454	0.719711	0.831925	1.78084	1.86273
Niben101Ctg11050g00004.1	Niben101Ctg11050	1;341;792;1137	187;467;1033;1192	+;+;+;+	612	8.95151	6.32618	13.2581	12.9352	8.13067	7.46014	15.4805	14.2874
Niben101Ctg11069g00003.1	Niben101Ctg11069	175;1020	948;1196	-;-	951	1.04738	1.11471	1.40688	1.07827	0.635707	0.783811	2.14497	1.54853
Niben101Ctg11075g00004.1	Niben101Ctg11075	2;851	271;1198	-;-	618	28.3521	25.2082	35.617	34.3139	24.0047	20.7308	32.7142	35.4461
Niben101Ctg11076g00001.1	Niben101Ctg11076	676	1197	+	522	3.55611	4.9446	5.4156	5.81473	4.36536	4.46243	5.81827	7.1411
Niben101Ctg11091g00003.1	Niben101Ctg11091	405;1000	888;1202	+;+	687	33.8742	31.398	49.002	50.6897	116.498	102.534	216.227	200.962
Niben101Ctg11101g00001.1	Niben101Ctg11101	784	1203	-	420	1.18578	0.987658	1.33589	1.31842	1.21797	0.443693	1.67291	1.86273
Niben101Ctg11103g00003.1	Niben101Ctg11103	1;198;611;1173	111;508;674;1202	+;+;+;+	516	1.2284	1.33985	1.84013	1.58982	0.811124	0.541718	1.31774	0.891868
Niben101Ctg11118g00001.1	Niben101Ctg11118	142;905;1091	228;977;1200	-;-;-	270	0	0	0	0.455749	0	0	0.335781	0
Niben101Ctg11121g00004.1	Niben101Ctg11121	152;956	454;1206	+;+	554	1.63449	1.91351	1.67496	1.85097	2.51829	2.01824	3.47751	3.65505
Niben101Ctg11133g00001.1	Niben101Ctg11133	5;872	471;1210	+;+	806	1.29198	1.31524	1.87417	2.54451	0.750071	1.38723	1.74348	1.25614
Niben101Ctg11154g00003.1	Niben101Ctg11154	1;274;505	51;415;540	+;+;+	229	0.395418	0.805078	1.50775	1.25381	1.01538	0.40688	0.791798	1.80866
Niben101Ctg11170g00003.1	Niben101Ctg11170	3;243;514;1105	164;446;687;1218	-;-;-;-	654	3.11528	4.86278	5.47742	6.02091	3.98203	3.13435	7.41644	6.33308
Niben101Ctg11212g00001.1	Niben101Ctg11212	3;763	83;1224	+;+	543	0.416901	0.339526	0.635867	0.604308	0.428217	0.343188	1.58615	1.44079
Niben101Ctg11217g00002.1	Niben101Ctg11217	1;319;832	221;415;1230	-;-;-	717	4.48334	4.43551	5.4175	6.29277	5.44822	5.39301	5.62679	5.51988
Niben101Ctg11244g00002.1	Niben101Ctg11244	1;150;1121	64;336;1234	-;-;-	365	2.97701	3.28317	7.03558	6.96734	8.85495	7.65827	12.9782	10.9692
Niben101Ctg11286g00002.1	Niben101Ctg11286	1;140	65;434	+;+	360	0	0	0	0	0	0	0.314794	0.127834
Niben101Ctg11309g00002.1	Niben101Ctg11309	1;265;454;626	192;355;509;1152	-;-;-;-	866	5.48951	6.01415	9.519	8.76238	4.61822	4.73409	9.10796	8.07748
Niben101Ctg11347g00001.1	Niben101Ctg11347	81;690;855	393;728;977	+;+;+	475	0.428925	0.194066	0.090862	0.949877	0.685328	0.588477	0.572595	0.77508
Niben101Ctg11356g00001.1	Niben101Ctg11356	317;781;1047	668;974;1209	+;+;+	709	0.830155	0.585073	1.64359	0.983493	0.787099	1.77415	1.40659	1.29818
Niben101Ctg11382g00003.1	Niben101Ctg11382	135;684;924	397;755;1264	+;+;+	676	3.75062	3.88635	5.74608	5.82496	3.2333	3.51476	5.02926	5.78659
Niben101Ctg11395g00002.1	Niben101Ctg11395	1;810;1087	49;933;1266	+;+;+	353	7.43902	8.81338	12.8378	13.1302	7.50921	6.99477	12.9699	13.5584
Niben101Ctg11423g00004.1	Niben101Ctg11423	377;779;953	481;852;1220	-;-;-	447	3.03862	2.06222	2.99316	3.30342	2.18477	2.50136	4.15782	3.91225
Niben101Ctg11437g00002.1	Niben101Ctg11437	71	988	-	918	0.0986392	0.150623	0.0940293	0.223406	0.151975	0.101498	0	0.150393
Niben101Ctg11462g00001.1	Niben101Ctg11462	618;1156	789;1269	+;+	286	0.949834	0.483469	1.35816	0.143418	1.46343	0.325789	1.42648	2.09184
Niben101Ctg11463g00002.1	Niben101Ctg11463	1;1163	191;1287	-;-	316	5.15796	4.66741	9.97038	11.9418	13.5393	13.1212	23.239	18.0586
Niben101Ctg11483g00004.1	Niben101Ctg11483	379;606	390;1240	+;+	647	2.58917	2.99198	4.06913	3.4234	8.76899	8.13666	14.573	16.2885
Niben101Ctg11493g00003.1	Niben101Ctg11493	1;318;523;1017	72;401;603;1100	+;+;+;+	321	6.06493	6.6049	9.41172	6.64457	7.6783	5.95047	13.1331	12.9746
Niben101Ctg11520g00002.1	Niben101Ctg11520	266;696;967	513;820;1302	+;+;+	709	41.6993	43.2304	15.401	13.1904	39.8141	47.0478	12.6593	13.2414
Niben101Ctg11552g00002.1	Niben101Ctg11552	1;169;323;634	84;223;494;715	-;-;-;-	393	1.26725	0.703675	0.988384	0.52185	0.236664	0.711264	1.38413	1.5223
Niben101Ctg11562g00002.1	Niben101Ctg11562	680	1036	-	357	0	0	0	0	0	0	0.761856	0.257817
Niben101Ctg11592g00002.1	Niben101Ctg11592	419;594;849	550;673;1005	-;-;-	369	2.69935	4.30929	4.4446	4.50191	3.52879	1.45192	3.6854	3.11791
Niben101Ctg11661g00001.1	Niben101Ctg11661	20	1273	-	1254	1.55251	1.80099	2.9599	3.49989	0.407933	0.222908	0.976014	0.917472
Niben101Ctg11698g00003.1	Niben101Ctg11698	1;141;329;566;1051	56;244;485;646;1341	+;+;+;+;+	689	0	0.334475	0.125281	0.535786	0.472469	0.608549	0.39475	0.66793
Niben101Ctg11716g00002.1	Niben101Ctg11716	398	1345	+	948	18.2439	18.4266	30.3209	28.167	20.3089	19.8539	30.9375	33.3502
Niben101Ctg11750g00002.1	Niben101Ctg11750	1;1032;1284	381;1157;1355	+;+;+	579	4.53536	5.8907	8.19955	9.42197	3.61433	4.5059	6.18498	6.59705
Niben101Ctg11775g00002.1	Niben101Ctg11775	1;197;487;729	66;385;604;1360	-;-;-;-	1005	0.0450501	0.0458614	0.214724	0.285694	0.0925461	0	0.0451049	0.137374
Niben101Ctg11776g00001.1	Niben101Ctg11776	1	603	+	603	1.42659	1.37584	1.00204	1.02033	0.231365	0.61808	0.526224	0.763191
Niben101Ctg11800g00002.1	Niben101Ctg11800	3;816;1231	351;1094;1315	-;-;-	713	3.49249	3.68467	3.87406	4.83235	3.00028	4.76986	6.42128	6.0672
Niben101Ctg11806g00004.1	Niben101Ctg11806	3;192;380;544	47;285;459;1366	-;-;-;-	1042	0.564856	0.486562	0.869816	1.1022	0.49093	0.62594	1.52261	0.706647
Niben101Ctg11814g00001.1	Niben101Ctg11814	690;1289	1154;1370	-;-	547	0.993245	0.842609	1.26243	1.34975	1.70034	0.766527	0.828709	1.34612
Niben101Ctg11829g00002.1	Niben101Ctg11829	10;261;404;744;1304	72;317;650;859;1369	-;-;-;-;-	549	0.659751	1.0914	0.864761	0.971269	1.44003	1.18803	2.1468	1.50887
Niben101Ctg11841g00001.1	Niben101Ctg11841	283;616;1317	528;786;1373	-;-;-	474	2.77001	1.45857	3.27793	2.50951	0.981106	1.4743	3.25155	4.17485
Niben101Ctg11852g00002.1	Niben101Ctg11852	47;567	438;675	-;-	501	0.18074	0.275992	0.344586	0.573098	0.185646	0.557938	0.588119	0.459285
Niben101Ctg11863g00003.1	Niben101Ctg11863	3;919;1195	340;1081;1379	-;-;-	686	0	0	0	0	0	0	0.0660793	0
Niben101Ctg11864g00002.1	Niben101Ctg11864	96;804;1254	722;1123;1379	-;-;-	1073	0.0421952	0.17182	0.241339	0.305815	0.173362	0	0.168986	0.171558
Niben101Ctg11882g00001.1	Niben101Ctg11882	134	1072	-	939	0	0	0.13789	0.131046	0	0	0.193101	0.29406
Niben101Ctg11907g00002.1	Niben101Ctg11907	141;1315	366;1391	-;-	303	2.98848	3.65075	4.55809	2.43668	3.22308	3.0751	5.98421	5.77153
Niben101Ctg11925g00001.1	Niben101Ctg11925	369;917	758;1239	+;+	713	0.888998	1.9393	2.78448	2.58876	1.43492	2.22158	4.32324	5.29267
Niben101Ctg11970g00004.1	Niben101Ctg11970	3;393;1242	80;473;1376	-;-;-	294	5.54393	5.01668	11.3037	9.62654	4.11264	3.16924	7.55507	6.88741
Niben101Ctg11993g00003.1	Niben101Ctg11993	3;581;886	194;688;1419	+;+;+	834	1.19432	1.49215	2.07	2.31153	1.05945	1.06135	3.20683	2.5383
Niben101Ctg11998g00002.1	Niben101Ctg11998	1;193	104;397	-;-	309	0.586089	0	0	0	0.1505	0	0.586801	0.148933
Niben101Ctg12016g00004.1	Niben101Ctg12016	4;555	418;621	-;-	482	3.66336	4.11183	6.44705	5.2761	4.72763	2.89965	7.42967	8.21111
Niben101Ctg12072g00001.1	Niben101Ctg12072	1201	1437	-	237	25.0256	26.0597	33.5078	31.1525	20.7994	19.6573	23.9084	40.3892
Niben101Ctg12075g00002.1	Niben101Ctg12075	919	1437	+	519	15.0918	18.2054	23.7834	22.9192	17.4728	15.9781	23.3203	26.1137
Niben101Ctg12085g00001.1	Niben101Ctg12085	3	428	+	426	3.71981	3.6786	3.79925	3.46626	4.91244	3.937	5.10765	5.1854
Niben101Ctg12118g00001.1	Niben101Ctg12118	114	1382	+	1269	0.642204	0.363205	0.850265	0.581807	0.439758	0.0367122	0.464378	0.253856
Niben101Ctg12119g00002.1	Niben101Ctg12119	440;1411	1228;1434	+;+	813	0	0.170076	0.15926	0.151356	0.057201	0.0573036	0	0.113211
Niben101Ctg12123g00001.1	Niben101Ctg12123	167;669;935	418;780;1253	+;+;+	683	2.98301	2.42938	2.40126	2.07189	2.24692	1.90989	2.78752	1.81925
Niben101Ctg12141g00005.1	Niben101Ctg12141	79;721;1025	397;861;1438	+;+;+	874	2.69373	1.74027	2.41969	2.58119	1.2238	1.49252	2.67107	2.1062
Niben101Ctg12147g00002.1	Niben101Ctg12147	943	1455	+	513	2.2064	2.06645	2.86047	2.47864	0.906519	1.36222	0.79527	2.24271
Niben101Ctg12150g00004.1	Niben101Ctg12150	1;481	183;1002	+;+	705	13.101	10.5911	6.67288	6.22534	16.7548	16.3222	6.94423	6.65827
Niben101Ctg12179g00003.1	Niben101Ctg12179	22;396;589;714	299;504;625;775	-;-;-;-	486	3.16741	3.6038	5.41713	5.48587	8.32486	9.20253	9.79361	13.2569
Niben101Ctg12198g00002.1	Niben101Ctg12198	618;877;1366	656;1071;1407	+;+;+	276	0	0	0	0.445842	0	0.168796	0	0.166741
Niben101Ctg12249g00003.1	Niben101Ctg12249	3;148;1117	74;289;1481	-;-;-	579	0.156392	0.238812	0.186353	0.212526	0.481911	0.402313	0.626327	0.953791
Niben101Ctg12264g00001.1	Niben101Ctg12264	41;1444	642;1488	-;-	647	70.5373	79.5724	12.9412	11.9185	123.916	138.827	14.9233	16.2885
Niben101Ctg12271g00004.1	Niben101Ctg12271	1;570;836;1136;1457	484;746;940;1219;1488	-;-;-;-;-	882	1.12932	1.35868	2.64242	2.51127	1.37088	1.74308	2.31278	2.26971
Niben101Ctg12306g00003.1	Niben101Ctg12306	1;1169	916;1500	+;+	1248	1.63253	2.14204	2.93955	2.66219	1.86316	2.35179	3.95915	4.13004
Niben101Ctg12308g00003.1	Niben101Ctg12308	2;613;1233	64;748;1486	-;-;-	453	2.99837	2.34015	3.42989	4.7084	2.46381	4.93645	7.0047	8.12722
Niben101Ctg12327g00002.1	Niben101Ctg12327	1;223;784	67;646;1167	+;+;+	875	2.48368	2.79178	1.28245	0.562525	4.9959	4.09973	1.81322	1.63044
Niben101Ctg12341g00003.1	Niben101Ctg12341	1;554;726;1013	446;652;905;1298	-;-;-;-	1011	0.626959	0.957374	1.10994	1.50113	0.59798	0.967699	1.38995	1.50215
Niben101Ctg12345g00002.1	Niben101Ctg12345	907;1271	1179;1491	-;-	494	0	0	0	0	0	0	0.091762	0
Niben101Ctg12381g00001.1	Niben101Ctg12381	86;297;989;1154;1470	199;345;1045;1237;1501	+;+;+;+;+	336	34.4955	32.3732	52.2795	50.051	48.5805	42.8441	78.0465	99.163
Niben101Ctg12431g00004.1	Niben101Ctg12431	1;484	392;611	-;-	520	1.65429	0.797724	1.41098	0.946556	1.16261	0.895919	1.56913	1.23901
Niben101Ctg12456g00002.1	Niben101Ctg12456	1058	1291	-	234	542.918	588.444	869.644	856.283	433.246	378.775	602.081	653.726
Niben101Ctg12486g00001.1	Niben101Ctg12486	1;1242	289;1547	+;+	595	4.94605	3.87317	5.44027	5.30814	2.81371	3.36685	5.02825	4.56337
Niben101Ctg12493g00001.1	Niben101Ctg12493	1;1090;1275	160;1159;1556	+;+;+	512	46.6903	46.2708	71.9886	67.0539	44.8695	45.9508	80.2136	101.389
Niben101Ctg12514g00003.1	Niben101Ctg12514	8;181	93;761	-;-	667	0.610912	1.86574	1.74708	2.15234	1.18527	1.46678	2.71847	2.75984
Niben101Ctg12537g00003.1	Niben101Ctg12537	24;1314	849;1571	-;-	1084	0	0	0.039815	0	0	0	0	0
Niben101Ctg12548g00001.1	Niben101Ctg12548	72	596	-	525	0	0.0877918	0.164417	0	0.797219	0.0887386	0.604405	0.788921
Niben101Ctg12579g00001.1	Niben101Ctg12579	2;188;647;857;1508	107;435;727;997;1585	-;-;-;-;-	654	3.73834	3.52375	7.06126	7.4007	4.40868	12.6799	8.52544	9.9922
Niben101Ctg12586g00003.1	Niben101Ctg12586	717;773;1279;1478	734;820;1392;1585	-;-;-;-	288	3.77295	2.72063	4.0462	2.91964	2.58358	2.42645	5.9024	4.4742
Niben101Ctg12612g00003.1	Niben101Ctg12612	15;347;593;839;1033	247;452;723;1003;1159	+;+;+;+;+	762	3.86207	5.14135	1.13279	1.07657	7.20147	9.04855	1.54671	1.87222
Niben101Ctg12626g00002.1	Niben101Ctg12626	406;582;797;1007	471;640;840;1140	-;-;-;-	303	39.4479	41.223	64.8816	62.4737	63.7709	52.6611	96.5702	107.457
Niben101Ctg12636g00001.1	Niben101Ctg12636	102;283;1067	181;664;1291	-;-;-	687	1.31806	1.9456	1.94752	1.79115	0.541536	0.881574	3.43112	2.61251
Niben101Ctg12648g00002.1	Niben101Ctg12648	781	1131	-	351	7.02994	6.23735	8.85322	11.978	7.88323	4.38005	13.7541	9.04674
Niben101Ctg12658g00002.1	Niben101Ctg12658	3;388;1579	64;534;1617	-;-;-	248	1.82562	1.1151	2.08836	1.65393	0.937589	1.31498	2.01062	2.22679
Niben101Ctg12676g00002.1	Niben101Ctg12676	373	621	+	249	0	0	0	0	0	0	0	0.184821
Niben101Ctg12683g00001.1	Niben101Ctg12683	836	1600	+	765	179.208	163.095	238.364	245.595	178.176	166.529	323.061	303.795
Niben101Ctg12694g00003.1	Niben101Ctg12694	149;267;495;676	187;411;586;771	-;-;-;-	372	0.121708	0.495599	0.5801	0.441048	0.375036	0.125236	0.852992	0.618554
Niben101Ctg12716g00002.1	Niben101Ctg12716	2;657	47;1636	+;+	1026	2.69181	2.74029	4.79549	4.67743	3.21814	3.90502	4.99253	5.53949
Niben101Ctg12738g00002.1	Niben101Ctg12738	122;1509	445;1580	+;+	396	0	0	0	0	0.469742	0	0.114471	0
Niben101Ctg12759g00001.1	Niben101Ctg12759	1;423;1149;1429	345;522;1325;1653	+;+;+;+	847	0	0.108833	0.0509557	0.0484267	0.164715	0.110007	0.0535188	0.108667
Niben101Ctg12776g00001.1	Niben101Ctg12776	243;1369	960;1658	-;-	1008	3.6382	3.29219	4.79549	4.19126	1.29179	1.5252	2.15859	2.19145
Niben101Ctg12810g00001.1	Niben101Ctg12810	239;970	522;1269	+;+	584	2.24826	3.1569	2.80832	3.93318	2.46856	2.114	4.42437	3.9401
Niben101Ctg12826g00003.1	Niben101Ctg12826	18;441;576;770;946;1605	185;497;674;868;1044;1679	+;+;+;+;+;+	597	0.530867	0.308815	0.867527	0.412235	0.701072	1.63877	2.12605	2.54384
Niben101Ctg12832g00001.1	Niben101Ctg12832	333	644	-	312	0.145113	0	0	0	0.0745263	0.597279	0.14529	0
Niben101Ctg12838g00001.1	Niben101Ctg12838	12;244	155;488	-;-	389	0	0	0.11095	0	0	0.119763	0	0
Niben101Ctg12839g00001.1	Niben101Ctg12839	1027;1541	1463;1686	-;-	583	7.84359	7.27332	9.32777	9.0759	16.5916	14.7834	18.3499	17.6819
Niben101Ctg12891g00001.1	Niben101Ctg12891	3;204;493;914;1082;1258;1441;1629	93;392;562;950;1165;1315;1517;1700	-;-;-;-;-;-;-;-	678	3.005	3.05912	3.50114	3.62986	4.73275	6.11551	8.62481	9.50274
Niben101Ctg12906g00002.1	Niben101Ctg12906	1;468;813;1018;1435;1622	42;565;922;1307;1510;1714	+;+;+;+;+;+	709	7.98226	7.02087	9.92241	11.4548	8.46131	7.03088	12.7871	15.7079
Niben101Ctg12937g00004.1	Niben101Ctg12937	5;1123;1286;1582	986;1184;1408;1730	-;-;-;-	1316	0.103211	0.175117	0.0983878	0.405187	1.02479	1.00893	1.55005	1.25892
Niben101Ctg12940g00001.1	Niben101Ctg12940	3;170;604;763;1442;1605	95;254;667;824;1512;1733	-;-;-;-;-;-	504	8.62389	7.49889	10.9611	9.84744	9.22707	8.59656	15.8297	13.4226
Niben101Ctg12975g00002.1	Niben101Ctg12975	2;223;1552	67;438;1749	-;-;-	480	0.188647	0.960223	1.61848	1.79451	0.581305	0.291174	1.79433	1.53401
Niben101Ctg12976g00003.1	Niben101Ctg12976	607	1017	+	411	2.86414	4.14929	7.50827	6.98594	2.77216	0.793466	3.86025	3.80704
Niben101Ctg12991g00003.1	Niben101Ctg12991	741;1133	1025;1748	+;+	901	2.96476	2.66006	3.30522	3.1867	2.99362	1.80974	5.03112	4.54585
Niben101Ctg13000g00001.1	Niben101Ctg13000	1;1232	609;1600	-;-	978	5.04603	3.67595	4.98673	4.90699	3.37609	3.23923	5.28391	6.49367
Niben101Ctg13003g00003.1	Niben101Ctg13003	3;240;1358;1531	128;285;1440;1738	+;+;+;+	463	4.25374	4.18101	9.50813	8.90335	6.5287	4.42735	8.86048	9.79052
Niben101Ctg13008g00002.1	Niben101Ctg13008	209;620;853;1673	547;718;961;1758	+;+;+;+	633	3.36168	2.33002	5.7955	5.31347	3.82027	3.53272	6.98217	6.9794
Niben101Ctg13028g00004.1	Niben101Ctg13028	30;616;952;1097;1241;1520	106;673;1005;1159;1346;1749	-;-;-;-;-;-	588	6.54491	8.07371	10.2761	13.1144	5.0617	4.12001	8.78855	8.0614
Niben101Ctg13030g00001.1	Niben101Ctg13030	1177;1401	1191;1610	+;+	225	0	0	0.38364	0	0	0	0	0.204535
Niben101Ctg13057g00004.1	Niben101Ctg13057	1035;1263	1161;1753	-;-	618	1.61175	0.298322	1.74593	1.85839	2.78424	2.03539	5.13451	4.84033
Niben101Ctg13065g00003.1	Niben101Ctg13065	2;747;1104	322;908;1190	-;-;-	570	0.635444	0.161722	1.06006	0.863525	0.24476	0.326932	0.79527	0.6459
Niben101Ctg13069g00002.1	Niben101Ctg13069	473	1198	+	726	2.86869	4.22181	2.08069	2.20342	5.34865	3.59355	2.80974	2.44048
Niben101Ctg13092g00001.1	Niben101Ctg13092	977	1162	+	186	71.5643	76.5701	106.506	78.727	50.7548	42.3298	118.444	108.865
Niben101Ctg13101g00001.1	Niben101Ctg13101	102;633;1016;1329	552;749;1229;1555	-;-;-;-	1009	0.134615	0	0.085549	0.243909	0.0460896	0.0461722	0.0449261	0
Niben101Ctg13108g00001.1	Niben101Ctg13108	31	567	-	537	2.44504	2.91822	4.42043	3.36083	4.67642	4.33778	7.68169	6.68453
Niben101Ctg13109g00003.1	Niben101Ctg13109	3;657;900;1169;1312	362;764;965;1236;1795	-;-;-;-;-	1086	2.25126	2.03716	3.77546	3.8147	2.9547	2.01623	5.13411	4.74612
Niben101Ctg13119g00003.1	Niben101Ctg13119	40;1099;1265;1551	315;1173;1456;1760	-;-;-;-	753	0.0601267	0.183628	0.17195	0.217888	0.123518	0.0618696	0.662197	0.366696
Niben101Ctg13136g00001.1	Niben101Ctg13136	1328	1636	+	309	0	0	0	0	0	0.15077	0.1467	0
Niben101Ctg13152g00001.1	Niben101Ctg13152	1;306;1457	102;443;1825	+;+;+	609	0	0.113524	0.106304	0.0673521	0.152724	0.535492	0.334954	0.226701
Niben101Ctg13201g00003.1	Niben101Ctg13201	18;941;1530	243;1016;1707	-;-;-	480	1.03756	0.960223	0.80924	1.28179	1.06573	1.45587	1.88877	1.62989
Niben101Ctg13209g00003.1	Niben101Ctg13209	4;1477;1720	104;1609;1848	+;+;+	363	23.4484	30.3462	41.8516	33.6727	23.06	22.1388	33.7168	38.8574
Niben101Ctg13237g00004.1	Niben101Ctg13237	1;1753	227;1858	+;+	333	5.71041	5.74404	5.63795	4.4959	3.49132	3.21778	4.62833	6.49537
Niben101Ctg13249g00004.1	Niben101Ctg13249	969;1400;1626;1812	1289;1535;1736;1861	+;+;+;+	618	29.2678	31.0628	51.6796	50.0107	26.4503	25.1031	44.3035	51.5682
Niben101Ctg13271g00001.1	Niben101Ctg13271	10;1627	1547;1872	-;-	1784	0.126893	0.0775068	0.169348	0.25291	0.10427	0.208914	0.355732	0.515924
Niben101Ctg13284g00003.1	Niben101Ctg13284	1;1503;1704	1414;1593;1875	-;-;-	1677	79.9946	82.7269	21.7213	21.7194	81.251	83.758	26.9225	22.6123
Niben101Ctg13296g00001.1	Niben101Ctg13296	464;1038	503;1884	+;+	887	0.204173	0.259812	0.243289	0.231214	0.157287	0.157569	0.357737	0.415066
Niben101Ctg13312g00004.1	Niben101Ctg13312	1;752;1804	661;801;1891	-;-;-	799	6.77148	4.73021	8.69671	9.03513	5.47111	5.88907	13.1339	11.6347
Niben101Ctg13318g00001.1	Niben101Ctg13318	3;356	194;695	-;-	532	0	0	0.0811268	0.231301	0	0.087571	0	0.0865045
Niben101Ctg13328g00002.1	Niben101Ctg13328	3;757;966	95;837;1211	-;-;-	420	8.51609	8.23048	7.45014	5.27367	7.86146	6.54448	6.79956	7.77964
Niben101Ctg13361g00001.1	Niben101Ctg13361	3;225;1616	101;301;1860	-;-;-	421	6.66764	6.67823	5.84344	6.72257	6.73817	5.86497	11.0903	10.6033
Niben101Ctg13380g00001.1	Niben101Ctg13380	1606	1923	-	318	401.285	409.888	716.881	725.351	565.95	551.289	844.6	909.916
Niben101Ctg13383g00004.1	Niben101Ctg13383	5;714;996;1310;1461	554;830;1107;1386;1931	-;-;-;-;-	1327	10.5597	10.1594	8.14728	7.38746	10.5835	13.2356	7.92514	9.64105
Niben101Ctg13400g00003.1	Niben101Ctg13400	46;887;1019;1396;1549	746;938;1068;1443;1939	+;+;+;+;+	1242	5.65031	5.34385	1.3205	1.45311	4.83017	6.22671	1.7519	2.00089
Niben101Ctg13403g00001.1	Niben101Ctg13403	1265	1594	-	330	0.274396	0.279338	0.261572	0.310738	0.422767	0	0.412095	0.418367
Niben101Ctg13411g00003.1	Niben101Ctg13411	233;648;809;1172	417;722;1069;1513	+;+;+;+	863	0	0	0.150033	0.190116	0.269435	0.269918	0.15758	0.213304
Niben101Ctg13414g00002.1	Niben101Ctg13414	1;168;1373	68;306;1583	+;+;+	418	0.324943	0.110265	0.619514	0.588767	0.111255	0.111454	0.54223	0.33029
Niben101Ctg13447g00002.1	Niben101Ctg13447	513;1877	702;1936	+;+	250	0.181102	0	0.517913	0.984418	0.558053	0	0.362643	0.184082
Niben101Ctg13474g00003.1	Niben101Ctg13474	217;394;873;1067;1225	273;479;968;1105;1390	-;-;-;-;-	444	0.509858	1.60902	1.26368	1.10858	1.09977	0.629565	3.26706	2.85036
Niben101Ctg13488g00004.1	Niben101Ctg13488	4;1753	183;1973	-;-	401	0.451625	0.114939	0.322889	1.02288	0.463884	0.348537	0.67826	0.918113
Niben101Ctg13507g00001.1	Niben101Ctg13507	1420	1665	-	246	0	0	0.175445	0	0.0945212	0.189381	0.36854	0.37415
Niben101Ctg13514g00004.1	Niben101Ctg13514	266;1214;1431	692;1258;1686	+;+;+	728	0.746298	1.26623	1.30427	1.23954	0.702677	1.02391	2.05481	2.02287
Niben101Ctg13537g00001.1	Niben101Ctg13537	443	646	+	204	7.98978	8.35959	8.6742	10.0533	7.9787	11.1902	17.6655	24.3637
Niben101Ctg13555g00001.1	Niben101Ctg13555	266	1201	+	936	0	0	0	0.043822	0.0496842	0	0.14529	0.147501
Niben101Ctg13561g00003.1	Niben101Ctg13561	3;1914	140;2030	-;-	255	2.30816	1.44598	5.07758	4.98643	1.8237	2.19237	5.51076	4.5118
Niben101Ctg13566g00004.1	Niben101Ctg13566	30;846;1189;1530;1800;1985	746;953;1224;1646;1883;2032	+;+;+;+;+;+	1110	0.448675	0.332185	0.388824	0.55429	0.544646	0.167884	0.490058	0.497518
Niben101Ctg13570g00002.1	Niben101Ctg13570	738;1053;1630;1946	894;1193;1679;2031	+;+;+;+	434	12.9358	7.11539	12.0329	12.0028	12.3226	9.23168	19.2184	18.0264
Niben101Ctg13610g00001.1	Niben101Ctg13610	3;154;453	44;311;735	-;-;-	483	0	0	0	0.0849222	0.38513	0.482275	0.375407	0.571682
Niben101Ctg13647g00002.1	Niben101Ctg13647	1;174;1041;1335	46;269;1115;1502	+;+;+;+	385	8.11429	8.49985	10.5376	10.6539	6.64349	8.47051	13.187	15.0612
Niben101Ctg13666g00001.1	Niben101Ctg13666	2;997	222;1352	+;+	577	0.784669	0.878679	1.57079	1.77718	1.37015	0.726673	1.257	1.91419
Niben101Ctg13685g00001.1	Niben101Ctg13685	2;201;357;672;898;1046;1537	27;263;573;715;966;1346;2087	+;+;+;+;+;+;+	1271	7.17781	4.98621	2.30908	2.00085	7.70195	7.6791	2.60356	2.02765
Niben101Ctg13703g00001.1	Niben101Ctg13703	887	1693	-	807	11.0243	8.88117	10.5893	9.403	22.0997	20.9847	23.592	22.611
Niben101Ctg13716g00003.1	Niben101Ctg13716	210	857	+	648	0	0.284511	0.133208	0.316492	0	0	0.174886	0
Niben101Ctg13721g00007.1	Niben101Ctg13721	156;819;1799	725;1710;2129	+;+;+	1793	7.70162	8.86854	12.4688	13.0396	9.98561	9.25	17.5456	17.633
Niben101Ctg13733g00003.1	Niben101Ctg13733	714;1690	864;2066	-;-	528	138.056	133.646	193.237	188.735	144.049	140.293	249.918	251.195
Niben101Ctg13736g00004.1	Niben101Ctg13736	763;1191	864;2140	+;+	1052	0	0.17525	0.246157	0.15596	13.0407	11.4255	22.4067	15.7047
Niben101Ctg13746g00004.1	Niben101Ctg13746	17;107;955	76;281;1352	-;-;-	633	1.07288	0.910164	0.988645	0.907178	1.4326	0.735984	1.36063	1.16323
Niben101Ctg13751g00001.1	Niben101Ctg13751	3;1624	381;1953	-;-	709	29.9814	30.6513	4.71771	3.90504	32.1727	40.444	6.3616	6.10143
Niben101Ctg13768g00001.1	Niben101Ctg13768	1;1212;1353;1517;1665;1913	436;1264;1422;1587;1755;2103	-;-;-;-;-;-	912	1.83683	2.07206	3.50197	2.42866	1.37678	1.07275	3.35505	2.9772
Niben101Ctg13774g00001.1	Niben101Ctg13774	338;766;1365	669;1049;1970	-;-;-	1222	0.222301	0.188587	0.706374	0.40279	0.342504	0.304994	0.259667	0.225959
Niben101Ctg13775g00003.1	Niben101Ctg13775	179;507;899;1037;1852	416;745;931;1118;2159	+;+;+;+;+	900	2.56561	2.86787	4.84345	5.78801	3.87537	2.84703	5.18781	6.23832
Niben101Ctg13778g00003.1	Niben101Ctg13778	935;1852	1652;1893	-;-	760	3.03822	3.09293	0.965409	0.647644	4.83401	5.51698	1.96829	1.21106
Niben101Ctg13781g00001.1	Niben101Ctg13781	459	1787	+	1329	0.102202	0.346807	0.324751	0.401224	0.909793	0.630986	1.87598	2.21618
Niben101Ctg13782g00003.1	Niben101Ctg13782	11;427;988	325;560;1640	+;+;+	1102	50.2877	48.0565	69.9089	68.1328	104.909	87.3627	186.299	165.456
Niben101Ctg13795g00003.1	Niben101Ctg13795	34;172;684;905	75;276;803;1642	-;-;-;-	1005	0	0	0.257668	0.24488	0.0925461	0.23178	0.0902098	0.228957
Niben101Ctg13799g00002.1	Niben101Ctg13799	1;269;407;1531	151;314;502;2171	+;+;+;+	934	8.33765	8.70986	4.4823	4.04026	7.07026	7.70644	4.85336	4.6316
Niben101Ctg13833g00001.1	Niben101Ctg13833	647;1369	1242;1536	-;-	764	0	0	0.0564914	0	0	0	0.059333	0.120472
Niben101Ctg13835g00003.1	Niben101Ctg13835	612;1074;1483	824;1226;2052	+;+;+	936	0	0.344695	0.92221	0.394398	0.496842	0.398186	0.653804	0.491671
Niben101Ctg13850g00002.1	Niben101Ctg13850	768;979	837;2199	+;+	1291	0	0	0	0	0	0.0360866	0	0.0356471
Niben101Ctg13858g00004.1	Niben101Ctg13858	28;299;991;1480;1953	111;382;1142;1630;2225	+;+;+;+;+	744	0.973664	0.433649	0.81214	0.826964	0.500047	0.125236	1.0967	1.05154
Niben101Ctg13864g00004.1	Niben101Ctg13864	1278;1908	1627;2134	+;+	577	9.02369	7.18919	5.53518	4.97612	11.3642	12.8379	8.87753	9.25193
Niben101Ctg13874g00002.1	Niben101Ctg13874	1;788;1689	58;1529;2212	+;+;+	1324	0.615527	0.731046	1.4669	1.8588	1.0186	0.950053	2.02001	2.50262
Niben101Ctg13878g00002.1	Niben101Ctg13878	323;1028	812;2214	+;+	1677	0.647948	0.577165	0.46325	0.513635	0.665537	0.930645	0.919042	0.878147
Niben101Ctg13882g00003.1	Niben101Ctg13882	2;974;1335;1852	124;1103;1669;1959	-;-;-;-	696	3.28507	1.85422	2.79048	2.88772	3.67492	1.74035	5.27552	4.92603
Niben101Ctg13912g00003.1	Niben101Ctg13912	26;302;1803	212;438;1971	-;-;-	493	0.642856	0.560942	0.700356	0.499198	0.848965	0.283496	1.01143	0.653434
Niben101Ctg13915g00004.1	Niben101Ctg13915	3;117;863;1006;1283;1548	38;224;928;1126;1364;2124	+;+;+;+;+;+	990	28.7202	28.8183	13.9069	13.5067	33.657	35.6232	15.2933	16.5487
Niben101Ctg13916g00003.1	Niben101Ctg13916	137;711;1698;1932	397;848;1796;1976	-;-;-;-	543	4.66929	3.98944	4.61003	5.2877	3.9396	4.28985	6.26111	6.69542
Niben101Ctg13930g00002.1	Niben101Ctg13930	668;930;1126;1561	769;958;1408;1625	-;-;-;-	479	2.93014	2.88668	3.69423	3.76778	2.23299	3.01508	4.73178	4.51557
Niben101Ctg13931g00001.1	Niben101Ctg13931	20;484	358;2247	+;+	2103	1.20562	0.876666	1.47764	1.57984	1.10567	0.841815	1.20709	1.42241
Niben101Ctg13943g00002.1	Niben101Ctg13943	119;684	508;1571	+;+	1278	6.12883	6.8523	2.53283	1.9578	9.82488	8.53016	3.93715	3.27688
Niben101Ctg13949g00001.1	Niben101Ctg13949	3;2138	340;2287	-;-	488	0.834997	0.944482	1.68039	2.01725	0.47648	0.954668	2.78671	2.16899
Niben101Ctg13967g00003.1	Niben101Ctg13967	928;1971;2187	1032;2053;2297	+;+;+	299	5.45122	4.62449	6.92861	4.38982	2.02193	4.05111	5.30623	5.387
Niben101Ctg13971g00002.1	Niben101Ctg13971	1;648;1232;1724	83;887;1423;2012	-;-;-;-	804	3.88558	3.32495	5.09969	5.07616	4.82975	3.82437	5.94821	6.92595
Niben101Ctg13986g00002.1	Niben101Ctg13986	1;917;1151;1867	367;966;1285;2065	-;-;-;-	751	8.19901	8.83763	8.85027	10.268	8.73119	8.18853	13.581	11.7043
Niben101Ctg13992g00003.1	Niben101Ctg13992	93;1030;1378	249;1269;1421	-;-;-	441	0	0	0.0978672	0	0	0	0	0
Niben101Ctg13994g00001.1	Niben101Ctg13994	1711	2316	+	606	0.0747119	0.0760573	0.356101	0	0	0.0768775	0	0.303765
Niben101Ctg13998g00002.1	Niben101Ctg13998	2;1196;1453	470;1309;1805	-;-;-	936	29.6757	29.7423	45.3728	42.0253	38.0084	33.597	66.8091	63.9172
Niben101Ctg14007g00002.1	Niben101Ctg14007	1390	2322	+	933	4.46446	6.12567	7.58644	7.56163	13.8566	12.4334	23.6126	20.5933
Niben101Ctg14008g00002.1	Niben101Ctg14008	1;549	109;1594	+;+	1155	2.66556	2.07508	2.4102	2.69898	1.93265	1.37142	1.88386	3.10787
Niben101Ctg14014g00001.1	Niben101Ctg14014	2;1026;2273	109;1261;2328	-;-;-	400	3.62203	3.74487	5.39493	6.30643	7.96388	7.22111	14.9024	14.3238
Niben101Ctg14039g00002.1	Niben101Ctg14039	991;1703;1866;2164	1123;1752;1933;2232	+;+;+;+	320	0.282971	0.720167	0.269747	0	0.581305	0.291174	1.69989	0.575255
Niben101Ctg14049g00002.1	Niben101Ctg14049	3	494	-	492	0	0	0	0	0	0	0.092135	0.0935374
Niben101Ctg14056g00003.1	Niben101Ctg14056	198;408;889	272;485;1158	-;-;-	423	6.42204	7.6273	9.69302	10.3756	6.70631	5.06628	9.96626	12.1851
Niben101Ctg14071g00003.1	Niben101Ctg14071	387;647;1406	531;945;1489	+;+;+	528	1.80073	3.05526	4.00533	4.7776	3.08268	1.94116	7.29751	5.75255
Niben101Ctg14074g00003.1	Niben101Ctg14074	3;164	84;2097	-;-	2016	0	0	0.0642254	0	0	0.046218	0.179883	0.0228276
Niben101Ctg14075g00001.1	Niben101Ctg14075	352;1497	503;1733	-;-	389	17.2256	14.3367	17.5301	17.8199	17.8127	15.8087	26.569	29.2212
Niben101Ctg14086g00004.1	Niben101Ctg14086	1421;2125	1717;2373	+;+	546	98.5942	95.2626	102.642	96.6464	47.3136	43.5161	50.4363	59.1691
Niben101Ctg14095g00001.1	Niben101Ctg14095	1921	2379	+	459	16.9659	13.4557	21.3447	24.396	4.25531	2.53746	5.92554	4.41154
Niben101Ctg14099g00002.1	Niben101Ctg14099	302;585;837;1019	479;664;886;1230	+;+;+;+	520	22.6377	19.0567	27.8876	27.1346	19.0489	19.3519	16.7374	13.6291
Niben101Ctg14126g00004.1	Niben101Ctg14126	149;361;546;881;1557;2267	259;459;791;1458;1922;2313	-;-;-;-;-;-	1447	3.41052	3.45601	5.6671	5.00316	1.99259	1.41663	2.8821	2.81465
Niben101Ctg14127g00001.1	Niben101Ctg14127	559;1285;1922;2157	992;1342;2065;2398	-;-;-;-	878	1.03133	0.314971	0.983131	0.887621	0.794495	0.477551	1.29073	0.94347
Niben101Ctg14130g00002.1	Niben101Ctg14130	1;1940;2263	1392;2002;2408	-;-;-	1601	273.236	276.199	29.5458	30.0649	369.624	400.812	40.7577	36.1466
Niben101Ctg14130g00004.1	Niben101Ctg14130	57	176	+	120	646.306	608.974	139.009	142.877	1028.33	1271.46	183.399	215.721
Niben101Ctg14168g00004.1	Niben101Ctg14168	1077;1863;2348	1708;2186;2353	-;-;-	962	0.98834	0.958227	1.70484	1.66287	0.725121	1.40441	1.83772	1.72218
Niben101Ctg14184g00002.1	Niben101Ctg14184	816;1239;1694	893;1430;1771	+;+;+	348	5.07397	10.4631	9.05356	10.6669	3.40765	4.15006	6.77351	5.95091
Niben101Ctg14200g00001.1	Niben101Ctg14200	901;1159;1557;1829	1001;1249;1708;2027	-;-;-;-	543	6.87886	4.62605	9.37903	10.4999	5.56683	4.76174	10.6439	8.72947
Niben101Ctg14214g00003.1	Niben101Ctg14214	612;1194	796;1300	+;+	292	0.620211	1.26276	2.06929	2.80941	1.11483	2.39321	2.01813	1.89125
Niben101Ctg14231g00004.1	Niben101Ctg14231	161;1062;1760;2212;2343	193;1107;1832;2269;2432	+;+;+;+;+	300	0.75459	1.84363	0.719324	1.98251	0.930088	1.39763	2.26652	3.22143
Niben101Ctg14233g00001.1	Niben101Ctg14233	917;1814	1487;2479	+;+	1237	2.48887	2.60821	4.39619	4.3438	1.80454	1.28051	1.75898	2.04618
Niben101Ctg14241g00006.1	Niben101Ctg14241	24;240	137;551	-;-	426	0	0.108194	0.60788	0.288855	0.327496	0.218722	0.744866	0.972262
Niben101Ctg14241g00007.1	Niben101Ctg14241	570;1278;1439	1144;1368;1729	-;-;-	957	0	0.0722425	0.33824	0.342883	0.194376	0.292086	0.497356	0.577058
Niben101Ctg14246g00004.1	Niben101Ctg14246	1;568;1260;1463;2252;2460	465;693;1364;1862;2381;2496	+;+;+;+;+;+	1263	0.57356	0.401423	0.512583	0.909333	0	0.0368866	0.0717821	0.182187
Niben101Ctg14272g00004.1	Niben101Ctg14272	1;1120;1297	63;1194;2169	-;-;-	1011	4.79176	4.83246	5.29354	5.31482	4.73784	5.94444	6.81525	7.28315
Niben101Ctg14282g00004.1	Niben101Ctg14282	1;1447	152;2189	+;+	895	9.56095	8.90915	8.82478	8.24931	8.26168	6.35051	9.294	7.97001
Niben101Ctg14291g00001.1	Niben101Ctg14291	1141;1316;1633;1912;2321	1230;1396;1757;2048;2370	-;-;-;-;-	483	1.49981	0.667981	1.60843	1.27383	1.68494	0.482275	2.34629	2.28673
Niben101Ctg14304g00004.1	Niben101Ctg14304	1;1424;1795;2100	1321;1643;2015;2314	+;+;+;+	1977	4.69472	4.1498	6.89853	5.68476	4.51636	3.62899	6.94745	6.69239
Niben101Ctg14312g00004.1	Niben101Ctg14312	408;949;1086;1256;1439;2424	557;995;1163;1347;1507;2528	-;-;-;-;-;-	541	0.836884	1.44832	1.91465	1.2889	0.687681	0.688914	2.59749	2.29677
Niben101Ctg14324g00001.1	Niben101Ctg14324	17;1166;1365	450;1288;1739	+;+;+	932	0.582945	0.989071	1.52818	1.67238	0.997949	1.49961	2.28598	1.72823
Niben101Ctg14336g00001.1	Niben101Ctg14336	3	743	-	741	0.672104	0.746408	0.757183	0.830312	0.690349	0.251486	0.887032	0.869481
Niben101Ctg14347g00004.1	Niben101Ctg14347	1;504	137;1602	+;+	1236	8.68145	9.09881	4.88861	4.1482	10.7231	12.4008	7.48172	6.96263
Niben101Ctg14347g00007.1	Niben101Ctg14347	1878;2321;2526	2186;2416;2570	-;-;-	450	70.6296	67.4973	13.3315	11.9406	63.7627	70.5029	12.1888	11.9653
Niben101Ctg14352g00004.1	Niben101Ctg14352	1;455;1071	204;709;1961	+;+;+	1350	6.741	7.95492	6.1702	6.80585	9.76593	10.2838	9.40186	7.8746
Niben101Ctg14358g00001.1	Niben101Ctg14358	3;1335;1519;1839	743;1420;1669;2068	-;-;-;-	1208	3.29821	2.97606	3.89435	3.56526	3.69572	2.66106	4.57807	3.84773
Niben101Ctg14374g00002.1	Niben101Ctg14374	172;776;2013	511;1496;2591	+;+;+	1640	2.95394	2.33264	4.42121	4.87707	2.38193	2.41461	5.6663	4.23724
Niben101Ctg14382g00002.1	Niben101Ctg14382	440;924;1124;2128;2304	517;1033;1272;2183;2592	+;+;+;+;+	682	13.0781	12.1647	6.77135	6.91643	25.5706	25.7531	10.6347	8.90717
Niben101Ctg14389g00001.1	Niben101Ctg14389	715;1430;2471	916;1554;2606	+;+;+	463	0.293361	0.099548	0.466085	0.620134	0.753311	1.20746	0.685341	1.59034
Niben101Ctg14396g00002.1	Niben101Ctg14396	153;471;878;1909;2132;2558	370;511;1041;2008;2301;2611	+;+;+;+;+;+	747	14.4857	15.9189	18.6042	19.0536	13.0113	11.912	21.937	19.8374
Niben101Ctg14401g00002.1	Niben101Ctg14401	770	2113	+	1344	0.0336871	0.137175	0.0642254	0.0305189	0	0	0	0
Niben101Ctg14421g00002.1	Niben101Ctg14421	171	905	-	735	0.862389	1.12875	2.93602	2.31595	3.22684	3.48616	5.79736	6.51173
Niben101Ctg14425g00002.1	Niben101Ctg14425	5;278;1486;1638;1822	68;316;1552;1726;2181	-;-;-;-;-	619	3.43771	3.20178	2.99815	5.23486	4.16962	3.08578	8.20195	6.80269
Niben101Ctg14436g00002.1	Niben101Ctg14436	1311	1997	+	687	1.05445	2.28105	3.2668	3.04496	2.60614	1.89877	3.16719	3.2154
Niben101Ctg14443g00002.1	Niben101Ctg14443	36;1069;1331;1818;2572	134;1164;1443;1884;2655	+;+;+;+;+	459	0.493196	0.502077	1.5985	0.804263	0.709218	0.304495	0.987591	1.00262
Niben101Ctg14444g00003.1	Niben101Ctg14444	232;1620	810;1955	+;+	915	0	0	0.0471688	0	0.914841	1.06923	0.842204	1.65975
Niben101Ctg14445g00001.1	Niben101Ctg14445	131;512;2250;2603	306;831;2353;2658	+;+;+;+	656	5.86648	6.60446	11.3491	12.0364	12.2996	10.7592	23.1489	24.6588
Niben101Ctg14448g00002.1	Niben101Ctg14448	1468;2256	1627;2656	+;+	561	3.42995	3.40956	2.84652	3.14394	2.65266	1.57784	2.14128	2.37895
Niben101Ctg14450g00003.1	Niben101Ctg14450	769;1126	1022;1641	-;-	770	7.4087	7.72169	12.8918	11.8791	3.74451	4.11425	6.4169	7.59038
Niben101Ctg14453g00002.1	Niben101Ctg14453	186;675;1587;1755	445;763;1627;2043	+;+;+;+	679	1.83369	1.76489	1.87512	2.23512	1.71224	2.09268	2.8707	3.11773
Niben101Ctg14462g00001.1	Niben101Ctg14462	413;1530;2054;2353	719;1585;2216;2632	+;+;+;+	806	1.96605	2.91641	3.69479	3.35875	1.96172	2.71666	4.33057	4.05391
Niben101Ctg14476g00001.1	Niben101Ctg14476	1;657;802	126;726;1326	+;+;+	721	72.5599	83.1039	33.3423	33.0813	91.8156	95.211	35.4281	38.8078
Niben101Ctg14509g00003.1	Niben101Ctg14509	406;756;914;1138;1315	588;803;994;1208;1553	-;-;-;-;-	622	4.22182	5.55756	6.52249	7.45172	6.5794	4.1944	7.39716	9.1005
Niben101Ctg14514g00003.1	Niben101Ctg14514	470;858;1167;1391;1589;1886;2082;2390	735;1028;1266;1497;1697;1974;2217;2727	-;-;-;-;-;-;-;-	1316	22.5689	22.0297	14.4302	14.6491	14.8418	16.2137	10.8848	12.1346
Niben101Ctg14522g00003.1	Niben101Ctg14522	2;198;416;1315;1791;1945	40;274;506;1375;1849;2088	-;-;-;-;-;-	471	39.8923	39.4854	62.54	56.6929	49.3677	49.6046	90.5646	99.7597
Niben101Ctg14566g00003.1	Niben101Ctg14566	110;2039;2234;2419	513;2152;2335;2767	+;+;+;+	969	42.9859	47.3274	68.9482	66.0766	137.594	117.455	199.285	247.817
Niben101Ctg14569g00004.1	Niben101Ctg14569	1;302;613;1631;1692	219;422;1580;1659;2100	+;+;+;+;+	1746	6.92356	7.68179	14.0404	14.6591	7.75074	6.21704	14.8505	12.9943
Niben101Ctg14583g00002.1	Niben101Ctg14583	1;237;1407	106;352;1528	+;+;+	344	1.57937	2.00977	2.88566	3.81557	3.71765	2.03144	5.1392	4.28097
Niben101Ctg14602g00003.1	Niben101Ctg14602	361	702	-	342	0	0.269536	0	0	0	0	0	0
Niben101Ctg14602g00002.1	Niben101Ctg14602	1573;2688	1659;2807	+;+	207	0.437443	0	0	0.594455	0.224659	0.225062	0.437975	0.666962
Niben101Ctg14627g00001.1	Niben101Ctg14627	1130;2027	1340;2152	+;+	337	0.134348	0	0	0	0	0	0.269023	0
Niben101Ctg14632g00001.1	Niben101Ctg14632	484;594;709;1041;2492	582;679;920;1664;2746	+;+;+;+;+	1276	1.34833	0.975274	2.09709	1.89657	1.42137	1.16835	2.25586	2.16397
Niben101Ctg14642g00001.1	Niben101Ctg14642	1;185	92;840	+;+	748	740.81	673.676	1126.07	1113.23	434.891	406.896	825.038	845.04
Niben101Ctg14642g00003.1	Niben101Ctg14642	1253;1887;2126	1339;1908;2851	-;-;-	835	5.50354	3.00832	1.67986	1.59649	1.8379	2.20385	0.760031	0.606257
Niben101Ctg14644g00001.1	Niben101Ctg14644	175;1128	281;1506	+;+	486	0.745274	0.284511	0.0888054	0	0.191376	1.05446	0.74618	0.189384
Niben101Ctg14652g00001.1	Niben101Ctg14652	4;590;986;1318;2269	92;671;1177;1539;2537	-;-;-;-;-	854	0	0.269852	0.303228	0.144089	0.163364	0.381867	0.371561	0.484992
Niben101Ctg14678g00001.1	Niben101Ctg14678	7;565;1383	438;717;1547	-;-;-	750	11.0774	13.2741	2.15797	1.94149	13.4553	14.5975	2.56872	2.94531
Niben101Ctg14682g00001.1	Niben101Ctg14682	1987	2295	-	309	198.098	183.02	265.731	281.281	101.813	82.6971	175.6	167.029
Niben101Ctg14686g00003.1	Niben101Ctg14686	420;657;1004;1325;1722;1883	551;751;1234;1634;1803;2233	+;+;+;+;+;+	1201	0.113094	0.0383769	0.0718725	0.0683055	0	0.0775817	0.0754878	0
Niben101Ctg14687g00001.1	Niben101Ctg14687	1209;2509	1251;2807	+;+	342	0.330961	0.539073	0.694085	1.07941	0.815867	0	0.927815	0.672813
Niben101Ctg14691g00001.1	Niben101Ctg14691	266	532	+	267	4.0697	1.63993	3.15209	3.91739	3.04804	2.44281	5.43286	4.30903
Niben101Ctg14691g00005.1	Niben101Ctg14691	606;961	861;1052	+;+	348	3.51275	1.58933	5.2089	4.71465	1.87087	2.47665	6.12221	7.07497
Niben101Ctg14695g00001.1	Niben101Ctg14695	30;1050	907;1643	+;+	1472	12.057	14.0902	3.26921	3.09303	9.63577	10.7291	2.67917	2.28226
Niben101Ctg14704g00002.1	Niben101Ctg14704	16;1072	246;1400	-;-	560	2.91056	3.70372	5.472	4.76095	4.06914	3.74366	5.09967	7.72485
Niben101Ctg14713g00001.1	Niben101Ctg14713	6;1578	204;2038	-;-	660	1.57778	2.30454	3.92359	3.10738	1.55015	1.34116	4.18963	4.46258
Niben101Ctg14726g00004.1	Niben101Ctg14726	711;1570;2633;2848	1026;1864;2745;2949	-;-;-;-	826	6.35829	6.47279	8.46469	7.44869	2.70244	2.93289	5.21355	5.07004
Niben101Ctg14729g00001.1	Niben101Ctg14729	452;592;1340	500;876;1437	-;-;-	432	0	0	0	0	0	0.107842	0	0
Niben101Ctg14738g00001.1	Niben101Ctg14738	3;529	394;1116	-;-	980	1.10879	1.45797	1.32121	1.25564	1.09143	0.760617	1.34141	1.03311
Niben101Ctg14743g00003.1	Niben101Ctg14743	92;1218;1622;2529	469;1544;1855;2941	-;-;-;-	1352	0.133951	0.102272	0.095768	0.091015	0.0343968	0.241209	0.268227	0.374426
Niben101Ctg14751g00004.1	Niben101Ctg14751	1996	2802	-	807	1.12207	0.62825	1.65792	2.9988	0.115253	0.635026	1.29194	0.798371
Niben101Ctg14757g00001.1	Niben101Ctg14757	24;471;1986;2419	369;551;2049;2621	+;+;+;+	694	0.78286	0.863371	1.24379	1.24116	0.737102	0.268518	1.33901	0.828898
Niben101Ctg14760g00004.1	Niben101Ctg14760	743;872	844;1018	-;-	249	0.545487	0.185103	1.12665	0.329457	0.560294	1.3097	1.8205	1.57098
Niben101Ctg14768g00004.1	Niben101Ctg14768	773;1551;1737;2295;2664;2949	1194;1649;2159;2470;2732;2998	-;-;-;-;-;-	1239	2.19251	2.60399	0.801184	0.761421	4.992	4.13612	1.29881	2.26573
Niben101Ctg14776g00004.1	Niben101Ctg14776	45	557	+	513	0.264768	0.0898454	0.58892	1.07941	0.181304	0.0908144	0.176727	0.53825
Niben101Ctg14776g00003.1	Niben101Ctg14776	613;1556	617;2349	+;+	799	0	0.0576855	0	0.051336	0.17461	0.0583076	0	0
Niben101Ctg14782g00004.1	Niben101Ctg14782	793;1148;2153;2914	1000;1239;2224;2995	+;+;+;+	454	0.299177	0.406086	1.14078	0.903468	0.819461	1.94971	1.59755	1.31776
Niben101Ctg14785g00001.1	Niben101Ctg14785	248;829	675;1324	-;-	924	20.5062	19.2543	9.7389	10.4319	19.1755	20.2939	13.712	13.4973
Niben101Ctg14792g00004.1	Niben101Ctg14792	3;745;906;1721;2047	512;820;979;1801;2061	-;-;-;-;-	756	0.0598881	0.1829	0.428169	0.352663	0.768922	0.30812	0.869432	1.1566
Niben101Ctg14797g00001.1	Niben101Ctg14797	276;2234	471;2708	-;-	671	1.07959	1.16772	1.02914	1.2837	1.1089	1.73576	1.35113	1.7832
Niben101Ctg14813g00001.1	Niben101Ctg14813	1;233;791	135;334;1298	+;+;+	745	0.182317	0.1856	0.347593	0.165171	0.249688	0.875475	0.182539	0.617723
Niben101Ctg14829g00003.1	Niben101Ctg14829	421;630;1325	518;681;1681	-;-;-	507	0	0	0	0	0	0	0.0894091	0
Niben101Ctg14845g00001.1	Niben101Ctg14845	9;421;1506;1887	319;547;1765;2878	-;-;-;-	1690	3.18803	3.3818	1.99197	2.13582	4.34775	5.65118	2.62863	3.29495
Niben101Ctg14848g00004.1	Niben101Ctg14848	685;1348;1612;1827	711;1460;1712;2201	+;+;+;+	616	0.073499	0.149645	0.070064	0	0.0754942	0.226889	0.294353	0.298834
Niben101Ctg14855g00004.1	Niben101Ctg14855	352;884	663;1242	+;+	671	0.202424	0.0686896	0.257284	0.0611288	0.138612	0.0694304	0.202669	0.411509
Niben101Ctg14855g00002.1	Niben101Ctg14855	1964;2190	2107;2252	-;-	207	4.81188	7.12513	7.08899	8.71868	6.40278	6.1892	9.96393	7.67007
Niben101Ctg14858g00001.1	Niben101Ctg14858	88	651	+	564	0	0	0.535667	0.36363	0.0824546	0.0826025	0.401865	0.489579
Niben101Ctg14862g00002.1	Niben101Ctg14862	2;708;996	307;909;1262	-;-;-	775	0.233679	0.356831	0.612586	0.317554	0.42004	0.120227	0.818872	0.593812
Niben101Ctg14871g00001.1	Niben101Ctg14871	407;1505	838;1852	-;-	780	0	0	0	0.0525864	0	0	0	0
Niben101Ctg14873g00001.1	Niben101Ctg14873	624;1680	986;2176	-;-	860	5.47516	5.41298	7.62818	8.39426	5.62379	2.65442	10.173	5.51174
Niben101Ctg14899g00003.1	Niben101Ctg14899	194;715;1915	488;839;2151	-;-;-	657	9.02751	11.2245	17.1455	17.7305	10.9714	8.72192	19.0774	19.4028
Niben101Ctg14905g00002.1	Niben101Ctg14905	1;180;499;903;1435	79;263;819;962;1881	+;+;+;+;+	991	19.5539	18.3479	8.01346	8.89884	20.9763	21.39	11.344	11.0523
Niben101Ctg14907g00001.1	Niben101Ctg14907	1800;2663	1986;2898	-;-	423	2.99695	2.28819	2.2447	2.7151	1.64909	2.42301	5.3582	4.5694
Niben101Ctg14931g00003.1	Niben101Ctg14931	620;1038	950;2263	+;+	1557	0	0	0	0	0.0597359	0	0	0
Niben101Ctg14931g00002.1	Niben101Ctg14931	2800	3021	+	222	0.203943	0	0	0	0	0	0	0
Niben101Ctg14932g00002.1	Niben101Ctg14932	1170	1409	-	240	0.188647	0.576134	0.899155	1.02544	0.193768	1.16469	0.377753	1.34226
Niben101Ctg14945g00003.1	Niben101Ctg14945	911;1335	1000;1833	-;-	589	2.30605	2.11282	2.45474	2.82038	2.0923	2.33334	2.88606	2.85186
Niben101Ctg14950g00001.1	Niben101Ctg14950	6;1632	226;1947	-;-	537	0.843117	0	0.642971	0.267339	0.259801	0.260267	1.13959	0.428495
Niben101Ctg14954g00005.1	Niben101Ctg14954	4;201;2194	111;500;2409	+;+;+	624	1.81392	1.84658	4.01162	5.58731	3.42821	2.6131	6.10217	3.76128
Niben101Ctg14959g00001.1	Niben101Ctg14959	2376;2774;2948	2479;2847;3215	-;-;-	446	0.913629	0.930082	2.51602	2.75902	1.87686	2.08914	2.33767	1.65096
Niben101Ctg14963g00002.1	Niben101Ctg14963	1807	2214	+	408	7.87881	7.00398	9.52047	9.24903	11.968	11.5328	20.9986	18.6112
Niben101Ctg14991g00002.1	Niben101Ctg14991	193	1344	+	1152	54.2362	51.1719	71.2393	70.4097	46.7063	41.1485	68.6449	68.0718
Niben101Ctg15010g00002.1	Niben101Ctg15010	1314;3042	2469;3315	-;-	1430	0.189967	0.0644625	0.271633	0.258152	0.0325206	0.0325789	0.0633992	0.0321821
Niben101Ctg15027g00001.1	Niben101Ctg15027	2561;2858	2751;3206	+;+	540	6.20441	3.15807	5.99437	5.0892	6.54507	8.10973	12.4239	12.6982
Niben101Ctg15030g00002.1	Niben101Ctg15030	21;1010;2011;3130	451;1732;2553;3369	-;-;-;-	1937	9.02236	9.25621	5.70409	5.65393	9.17124	9.01932	6.68138	6.56925
Niben101Ctg15034g00003.1	Niben101Ctg15034	567;908;1857;2237;2466;2669;2819;3003	837;972;2166;2384;2575;2724;2875;3143	+;+;+;+;+;+;+;+	1158	0.273685	0.159208	0.55906	0.708418	0.763026	0.603469	0.93949	1.11276
Niben101Ctg15035g00004.1	Niben101Ctg15035	1205;2375;2727	1683;2507;3122	-;-;-	1008	0	0	0	0.0406919	0.184541	0.277308	0.404736	0.502207
Niben101Ctg15041g00004.1	Niben101Ctg15041	2;3161	874;3393	-;-	1106	1.35089	1.08351	1.91213	2.00266	1.47166	0.884578	1.76239	2.08049
Niben101Ctg15044g00003.1	Niben101Ctg15044	1853;3200	2310;3362	-;-	621	0.583258	0.593761	1.39	1.71732	0.82375	0.825227	1.64241	1.55625
Niben101Ctg15064g00002.1	Niben101Ctg15064	23;640;851;1519;1824;2139;3188	494;725;986;1700;2063;2260;3363	-;-;-;-;-;-;-	1414	2.20934	1.76018	2.9302	3.56799	3.35463	2.6358	5.48197	5.14231
Niben101Ctg15073g00004.1	Niben101Ctg15073	89;411;822;2050;2440;2673;2991	213;729;977;2111;2550;2897;3333	-;-;-;-;-;-;-	1341	3.41	3.67763	3.34719	3.42577	4.99376	4.9506	4.9522	4.71872
Niben101Ctg15075g00005.1	Niben101Ctg15075	922;1691;2132;3190	1121;2032;2255;3436	-;-;-;-	913	0.843025	0.706758	1.22908	1.12315	0.764037	0.612326	1.986	1.8146
Niben101Ctg15077g00003.1	Niben101Ctg15077	2;140;322;1225;1464	67;223;394;1346;1547	-;-;-;-;-	429	0.105537	0.107438	1.30786	0.478059	0.542009	0.108596	0.316996	0.321821
Niben101Ctg15084g00005.1	Niben101Ctg15084	1;1020;1180;2660	536;1056;1313;3068	+;+;+;+	1116	0	0	0	0.0735079	0	0	0	0
Niben101Ctg15093g00004.1	Niben101Ctg15093	951;1911;2133;2340;2697;2885;3390	1284;2043;2258;2436;2804;3028;3482	-;-;-;-;-;-;-	1035	52.8432	48.3618	56.2324	59.4654	40.0118	39.4758	48.2648	46.7763
Niben101Ctg15110g00004.1	Niben101Ctg15110	245;845;1628;1856	675;954;1735;3505	+;+;+;+	2299	0.36433	0.22053	0.413009	0.410353	0.242737	0.273569	0.552088	0.82072
Niben101Ctg15114g00004.1	Niben101Ctg15114	1;1897	817;2531	+;+	1452	10.3522	10.491	16.9428	15.1273	9.76849	9.52932	14.2984	14.2308
Niben101Ctg15122g00004.1	Niben101Ctg15122	284;1001	888;2174	+;+	1779	0.483548	0.259082	0.46095	0.39196	0.627378	0.576128	0.484136	0.491505
Niben101Ctg15125g00004.1	Niben101Ctg15125	10;586;1875;2296	238;644;1946;2311	-;-;-;-	376	0	0	0	0	0	0	0	0.122395
Niben101Ctg15134g00002.1	Niben101Ctg15134	192;451	288;682	-;-	329	0	0	0	0.124673	0	0	0.137782	0
Niben101Ctg15143g00004.1	Niben101Ctg15143	1;1010;1746	57;1154;2066	-;-;-	523	1.12539	0.528765	0.825228	0.862699	1.4227	0.712624	1.6468	1.75986
Niben101Ctg15145g00003.1	Niben101Ctg15145	634;2034;2346;2652;3119;3374	822;2110;2407;2770;3286;3556	+;+;+;+;+;+	798	41.6443	34.3081	26.1769	24.1067	65.5025	67.7216	39.1103	39.5614
Niben101Ctg15158g00005.1	Niben101Ctg15158	1601;2757	1686;3018	+;+	348	0	0.132445	0	0	0	0	0	0
Niben101Ctg15178g00002.1	Niben101Ctg15178	2773	3093	-	321	76.2347	66.1208	82.5542	75.3264	121.042	114.075	122.434	126.879
Niben101Ctg15201g00002.1	Niben101Ctg15201	5;2288;2441;2862;3079;3583	2194;2356;2503;2995;3226;3645	-;-;-;-;-;-	2667	14.8287	16.4178	7.93765	8.68948	14.6645	13.8872	7.81852	7.98929
Niben101Ctg15204g00004.1	Niben101Ctg15204	253;819;1410;1919;2367;2577;3022;3256	384;908;1547;1996;2488;2649;3174;3596	-;-;-;-;-;-;-;-	1127	0.883814	0.449865	0.995693	0.473138	0.94907	0.702744	1.16644	1.14336
Niben101Ctg15206g00001.1	Niben101Ctg15206	1;965;2162;2676;3361	67;1028;2440;2799;3661	+;+;+;+;+	835	3.14488	2.70472	4.7036	5.30525	1.97713	2.12016	4.09874	4.07845
Niben101Ctg15207g00002.1	Niben101Ctg15207	3025	3633	+	609	18.6975	20.51	30.5447	30.7799	12.867	14.2288	22.5536	26.9397
Niben101Ctg15208g00002.1	Niben101Ctg15208	1;470;582	71;519;850	+;+;+	390	0.232182	0.118181	0	0.105173	0	0.477823	0.116232	0.236002
Niben101Ctg15209g00004.1	Niben101Ctg15209	844;983;1041;2243;2996	870;1014;1865;2408;3290	-;-;-;-;-	1345	24.6069	21.0235	29.7784	29.7948	23.1312	21.6659	40.9322	36.1491
Niben101Ctg15214g00001.1	Niben101Ctg15214	37	618	+	582	81.6435	78.8769	125.251	128.127	65.5217	58.0746	107.562	103.664
Niben101Ctg15228g00001.1	Niben101Ctg15228	333;488;1238	389;590;1671	+;+;+	594	0.685991	0.155188	0.072659	0	0.0782903	0.0784306	0	0
Niben101Ctg15234g00002.1	Niben101Ctg15234	8	577	-	570	7.18846	7.27748	9.04834	10.2903	7.70994	7.64203	13.2413	12.918
Niben101Ctg15243g00002.1	Niben101Ctg15243	440;1861;2696;3390	728;2582;2769;3531	+;+;+;+	1227	1.88186	1.80306	2.42706	2.23975	2.34986	1.89844	3.82371	3.41309
Niben101Ctg15246g00001.1	Niben101Ctg15246	2830;3388;3622	3315;3495;3732	-;-;-	705	0	0	0	0	0	0	0.0642984	0
Niben101Ctg15252g00002.1	Niben101Ctg15252	2877	3212	-	336	84.4871	72.0167	82.9792	85.2699	21.0377	16.4305	34.0653	22.1884
Niben101Ctg15262g00002.1	Niben101Ctg15262	216	764	+	549	0.989626	2.85443	3.26251	1.94254	2.54122	2.07905	4.70644	3.10156
Niben101Ctg15263g00006.1	Niben101Ctg15263	112;275;879	171;361;1230	+;+;+	499	2.26831	2.21679	3.2002	2.95917	1.67751	2.89423	2.63443	3.32011
Niben101Ctg15269g00004.1	Niben101Ctg15269	2499;2992	2709;3187	-;-	407	29.5347	29.4437	12.6191	14.6635	43.7621	46.1299	15.9826	16.1693
Niben101Ctg15295g00003.1	Niben101Ctg15295	464;631;1892;2486;2700	596;771;1975;2568;3395	+;+;+;+;+	1137	92.6613	85.5333	25.2048	24.5311	96.24	105.591	29.5026	29.1017
Niben101Ctg15296g00003.1	Niben101Ctg15296	890;1742;2222;2787;3100;3347	1647;1828;2314;2912;3258;3575	-;-;-;-;-;-	1452	28.2192	30.2986	4.36945	4.97181	35.2947	35.9034	6.27508	5.91102
Niben101Ctg15305g00004.1	Niben101Ctg15305	1776;2777;3163	1935;3034;3468	+;+;+	724	0.750421	0.763934	1.01341	1.07642	0.321163	0.193043	0.500888	0.826333
Niben101Ctg15308g00001.1	Niben101Ctg15308	3;1809;2032;3304;3751	139;1941;2139;3417;3849	-;-;-;-;-	591	2.14503	3.35347	3.9435	3.956	2.83276	1.97072	5.44578	4.82786
Niben101Ctg15311g00001.1	Niben101Ctg15311	2881	3348	+	468	8.02961	8.96208	10.3288	13.1904	11.0299	10.2533	15.546	17.2576
Niben101Ctg15314g00004.1	Niben101Ctg15314	24;1814;2340	269;2138;2502	-;-;-	734	5.85989	5.27469	6.93844	7.59996	3.48466	2.91967	7.47272	6.33251
Niben101Ctg15315g00004.1	Niben101Ctg15315	1;749	374;1415	-;-	1041	0.434922	0.132826	0.331677	0.433421	0.134018	0.268518	0.914446	0.221039
Niben101Ctg15323g00002.1	Niben101Ctg15323	30;3754	205;3887	+;+	310	2.0447	1.63548	3.4806	2.51397	2.92528	1.8034	3.65568	2.59793
Niben101Ctg15327g00004.1	Niben101Ctg15327	60;1130;1490	260;1369;1543	-;-;-	495	3.20129	3.7245	7.41122	4.64036	5.8248	4.42349	8.9745	10.0408
Niben101Ctg15352g00002.1	Niben101Ctg15352	2293;2534;3350;3687	2407;2675;3426;3792	-;-;-;-	440	4.32174	4.60907	2.15797	1.86443	4.01629	4.65878	1.85443	2.71939
Niben101Ctg15354g00005.1	Niben101Ctg15354	1618;2991	2620;3037	+;+	1050	2.15597	2.45817	3.00061	2.55871	4.65044	3.37207	8.54802	6.61817
Niben101Ctg15364g00004.1	Niben101Ctg15364	897;2078;2768	1281;2485;3377	+;+;+	1403	0.0322704	0	0.0307623	0.058471	0	0.0332058	0	0.0328014
Niben101Ctg15369g00002.1	Niben101Ctg15369	1;402;1375;3362	188;544;1649;3433	-;-;-;-	678	0	0.0679804	0.127314	0	0.0685906	0.0687136	0.133718	0.135753
Niben101Ctg15370g00002.1	Niben101Ctg15370	3;3356	615;3980	-;-	1238	7.95428	7.85553	11.2082	10.7513	6.83667	5.79525	7.24994	8.95874
Niben101Ctg15370g00004.1	Niben101Ctg15370	10;2707;3378	555;2719;3982	+;+;+	1164	8.1099	8.13715	11.8466	11.3644	6.79188	5.88351	7.55507	9.42944
Niben101Ctg15371g00001.1	Niben101Ctg15371	2119;2423;3550	2214;2522;3974	-;-;-	621	0.437443	0.593761	1.0425	1.12286	0.524204	0.300082	1.60591	1.33392
Niben101Ctg15389g00002.1	Niben101Ctg15389	791;1207;2079;3609	1069;1395;2297;4011	-;-;-;-	1090	39.211	40.2977	7.95876	8.35401	67.986	73.1086	11.0623	12.2017
Niben101Ctg15394g00005.1	Niben101Ctg15394	872;1960	1139;4028	+;+	2337	7.41997	6.11387	7.18401	6.96787	5.07429	5.1432	6.40096	7.36484
Niben101Ctg15399g00001.1	Niben101Ctg15399	19	198	-	180	1.00612	1.2803	1.67842	1.13937	4.9088	4.27055	6.29589	6.64739
Niben101Ctg15401g00004.1	Niben101Ctg15401	739;1869	1085;2208	-;-	687	0	0.13418	0	0	0	0	0	0
Niben101Ctg15402g00004.1	Niben101Ctg15402	1;785;1164;1657	709;951;1290;2381	-;-;-;-	1728	26.6727	23.9256	31.92	31.0479	16.9816	17.6322	24.8688	25.3538
Niben101Ctg15403g00003.1	Niben101Ctg15403	662;1533;2846;3283;3587;3764	723;1989;3184;3486;3685;3977	+;+;+;+;+;+	1375	7.7709	7.20691	11.8178	12.9018	6.83192	7.01358	13.253	13.8898
Niben101Ctg15404g00003.1	Niben101Ctg15404	1;516;692;967;1530;2150	408;590;847;1298;1611;2992	+;+;+;+;+;+	1896	1.33725	1.19116	2.117	1.49272	1.32449	1.96573	2.51039	2.52433
Niben101Ctg15408g00004.1	Niben101Ctg15408	11;492;702;1485;1837	258;542;789;1724;2198	+;+;+;+;+	989	9.52203	8.48181	2.18197	2.364	9.45135	9.60961	2.97925	2.93153
Niben101Ctg15408g00005.1	Niben101Ctg15408	2479;3000	2893;3989	-;-	1405	2.22349	2.68999	1.68952	2.27712	3.64091	2.35426	2.67788	2.78415
Niben101Ctg15422g00004.1	Niben101Ctg15422	2554;3826	2856;3966	-;-	444	1.4276	0.726655	1.84691	1.57049	1.46636	1.25913	3.36915	2.69489
Niben101Ctg15435g00001.1	Niben101Ctg15435	1696;1834;2456	1704;1932;2897	+;+;+	550	101.417	97.9637	12.3201	14.0951	95.3763	102.07	14.753	15.7306
Niben101Ctg15451g00003.1	Niben101Ctg15451	2004;2294;3243	2095;3212;3745	+;+;+	1514	0	0	0.0285069	0.0270921	0.0307163	0	0.0299408	0
Niben101Ctg15460g00004.1	Niben101Ctg15460	14;2245;2511;3232;3597;3855	113;2403;2686;3509;3732;3968	+;+;+;+;+;+	963	0	0.0478616	0.134453	0.234264	0.241456	0	0.141216	0.0716829
Niben101Ctg15465g00004.1	Niben101Ctg15465	409;972;1778;3495;4140	699;1059;1957;3521;4205	+;+;+;+;+	652	18.5407	18.6625	27.8352	30.4485	18.0811	17.5061	29.2353	32.2566
Niben101Ctg15473g00004.1	Niben101Ctg15473	12;1220;2270;2453;2599;2862;3339;3523;3692	1057;1567;2371;2522;2673;2943;3423;3609;3715	-;-;-;-;-;-;-;-;-	1919	0.0471865	0	0.0224906	0.0213744	0.46044	0.412711	1.27558	0.935276
Niben101Ctg15476g00004.1	Niben101Ctg15476	161;2774	253;3383	-;-	703	0.322016	0.327814	0.706022	0.641809	0.264605	0.231945	1.16066	0.720091
Niben101Ctg15476t00003.1	Niben101Ctg15476	3379	3451	-	73	0	0	0	0.561883	0	0	0.310482	0
Niben101Ctg15478g00006.1	Niben101Ctg15478	153;968;1502;2639	843;1117;1543;3610	-;-;-;-	1855	0	0	0	0	0.0250698	0.0502294	0.0488738	0
Niben101Ctg15489g00001.1	Niben101Ctg15489	289;534;1458	428;649;1540	+;+;+	339	5.20867	3.26306	6.74764	6.53375	5.55584	7.0775	9.76142	11.1318
Niben101Ctg15500g00003.1	Niben101Ctg15500	384;1573	605;2192	-;-	842	0.967883	0.656875	1.12768	1.51014	0.883694	1.05127	2.2073	2.2409
Niben101Ctg15504g00002.1	Niben101Ctg15504	12;215;531	90;259;879	+;+;+	473	0.239299	0.0487217	0	0.130076	0.147477	0.246236	0.143754	0
Niben101Ctg15507g00001.1	Niben101Ctg15507	293;800;2217;2489;2666;2802;3182;3875	692;849;2293;2549;2719;2861;3257;4055	-;-;-;-;-;-;-;-	959	6.18465	4.80612	7.65079	7.95541	7.03143	5.00369	9.61912	9.06971
Niben101Ctg15514g00005.1	Niben101Ctg15514	46;1469;2666;3561	743;1762;2753;3977	-;-;-;-	1497	1.24001	0.708141	1.67218	1.47959	1.30473	0.80914	2.33162	1.93673
Niben101Ctg15519g00001.1	Niben101Ctg15519	1;1764	351;2420	+;+	1008	74.8751	74.1658	76.2569	74.8731	71.4636	65.491	70.7838	73.7331
Niben101Ctg15523g00001.1	Niben101Ctg15523	1;804	726;1473	+;+	1396	58.3456	59.2642	9.3677	9.63733	68.2576	77.7909	12.4691	11.604
Niben101Ctg15523g00002.1	Niben101Ctg15523	4;2142;2642	2032;2350;3226	-;-;-	2823	29.2374	29.7149	4.75472	4.99823	34.38	38.9469	6.45513	6.14583
Niben101Ctg15535g00002.1	Niben101Ctg15535	168	1943	-	1776	0.535351	0.285472	0.753346	1.15477	0.497513	0.498405	0.79124	0.621897
Niben101Ctg15555g00001.1	Niben101Ctg15555	2984	4363	+	1380	2.62466	2.35463	2.93985	3.62618	7.85183	6.43114	11.1027	11.4717
Niben101Ctg15556g00004.1	Niben101Ctg15556	1568;2264;2593	1896;2438;2952	+;+;+	864	0.890835	1.22695	1.6984	1.18685	2.15298	1.34803	1.88877	2.13057
Niben101Ctg15557g00001.1	Niben101Ctg15557	2371;3515	2886;3943	+;+	945	1.72478	1.65829	2.32924	2.69109	3.14951	2.76076	4.84484	3.21412
Niben101Ctg15570g00001.1	Niben101Ctg15570	1722;2126;2288;2519;2677	2017;2195;2416;2582;2813	+;+;+;+;+	696	4.61861	3.84089	6.69716	7.24877	4.61035	4.28393	6.70838	7.33946
Niben101Ctg15571g00008.1	Niben101Ctg15571	373;747;1067;1625	579;979;1546;1883	+;+;+;+	1179	0	0	0	0.06958	0.0394439	0	0.0768964	0.1171
Niben101Ctg15571g00004.1	Niben101Ctg15571	2214;3558;3834;4092	2718;3736;4016;4354	-;-;-;-	1130	23.8798	22.148	6.79857	6.71524	26.5446	30.5088	6.93996	7.12705
Niben101Ctg15575g00004.1	Niben101Ctg15575	1;4169;4425	153;4314;4455	+;+;+	330	0.548793	1.67603	1.43865	1.11866	1.69107	0.5647	1.09892	1.53401
Niben101Ctg15582g00001.1	Niben101Ctg15582	999	1451	+	453	68.5627	66.0328	94.6554	107.297	52.5613	51.6785	93.4127	81.6278
Niben101Ctg15582g00003.1	Niben101Ctg15582	2894;3296;3844;4053	3191;3366;3947;4086	-;-;-;-	507	0.357202	0	0.255381	0.809022	0.275174	0.275667	0.357636	0.18154
Niben101Ctg15594g00001.1	Niben101Ctg15594	1;872	787;1281	-;-	1197	1.77773	2.15629	3.82197	4.04349	3.30232	3.58068	5.75624	5.49784
Niben101Ctg15598g00003.1	Niben101Ctg15598	2456;4163	3550;4518	-;-	1451	1.0921	1.62	1.63595	1.13074	1.69865	1.83012	2.03065	2.69589
Niben101Ctg15612g00005.1	Niben101Ctg15612	1;376;1041;1347	185;723;1230;1757	+;+;+;+	1134	19.1642	21.826	9.66711	9.33201	32.1922	32.2499	15.29	13.6357
Niben101Ctg15612g00002.1	Niben101Ctg15612	2288;3884	2866;4081	+;+	777	0	0	0.111093	0.0527895	0	0	0	0
Niben101Ctg15635g00003.1	Niben101Ctg15635	607	1041	-	435	15.0918	17.0589	21.4309	23.1961	51.5825	48.1943	82.2721	76.2775
Niben101Ctg15661g00002.1	Niben101Ctg15661	3145;3675;4632	3561;3767;4658	-;-;-	537	0	0.08583	0	0.152765	0	0.173511	0	0
Niben101Ctg15666g00004.1	Niben101Ctg15666	115;968;1215;2126;2895;3088	428;1104;1265;2195;2967;3242	+;+;+;+;+;+	800	4.47095	3.16874	4.63964	5.69117	6.13277	5.59053	10.0294	10.2971
Niben101Ctg15672g00001.1	Niben101Ctg15672	2764	3048	+	285	1.90633	0.970331	3.18017	5.46899	1.30539	0.490398	0.79527	1.2918
Niben101Ctg15674g00002.1	Niben101Ctg15674	40;942;1444;2254;2499;2838	814;980;1581;2415;2648;3217	+;+;+;+;+;+	1644	27.4847	28.3721	9.55598	9.34369	20.2537	21.4378	7.40342	7.11021
Niben101Ctg15674g00005.1	Niben101Ctg15674	3875	4504	-	630	3.44955	2.78007	2.50051	2.05087	3.06339	5.36129	4.20925	3.79851
Niben101Ctg15677g00002.1	Niben101Ctg15677	300;1245;1656;1772	443;1309;1691;2114	+;+;+;+	588	2.84896	3.60574	0.954205	0.627818	4.42899	4.27847	0.92511	1.25226
Niben101Ctg15681g00001.1	Niben101Ctg15681	623;1053;1813;2218;2464;2656;2912;3706;3974;4605	941;1398;1894;2329;2551;2811;2986;3888;4124;4764	-;-;-;-;-;-;-;-;-;-	1672	10.0462	9.34495	10.5317	10.6101	13.4896	13.7785	15.3993	16.6246
Niben101Ctg15693g00002.1	Niben101Ctg15693	3;184;452;3116	50;276;565;3250	-;-;-;-	390	1.16091	2.24544	2.3793	2.78708	3.04067	1.79184	3.48695	4.95604
Niben101Ctg15694g00007.1	Niben101Ctg15694	882;1322;2079	963;2000;2394	-;-;-	1077	14.7765	17.8885	20.8584	21.1942	10.6654	9.8626	15.7836	15.2974
Niben101Ctg15694g00006.1	Niben101Ctg15694	3196;3548;4017	3379;3617;4206	+;+;+	444	5.71041	5.96895	9.18596	6.60528	4.29433	4.93159	9.64803	12.4379
Niben101Ctg15702g00001.1	Niben101Ctg15702	3466;3797;4533	3690;3919;4796	+;+;+	612	0.887753	0.903739	0.987308	1.00533	0.911851	0.304495	1.48139	0.751967
Niben101Ctg15709g00002.1	Niben101Ctg15709	607;933	847;1224	-;-	533	1.01933	1.55653	2.51021	1.76998	1.83226	1.22369	1.9561	3.62637
Niben101Ctg15714g00002.1	Niben101Ctg15714	767;901	877;1287	-;-	498	11.137	13.1886	19.3698	22.6502	19.1901	16.1841	28.9459	27.7693
Niben101Ctg15717g00003.1	Niben101Ctg15717	512;2075	1643;2850	+;+	1908	0.213563	0.338192	0.542886	0.515942	0.511841	0.122085	0.593952	0.506514
Niben101Ctg15720g00002.1	Niben101Ctg15720	190;550;1504	445;596;2855	+;+;+	1655	1.14898	0.919029	0.990972	1.04093	1.51736	0.98524	1.67079	1.30692
Niben101Ctg15721g00002.1	Niben101Ctg15721	1320;1557;2061;3417;3601	1476;1760;2121;3494;4368	+;+;+;+;+	1268	4.3383	4.68904	7.04575	7.05189	4.73113	3.78434	8.61564	8.74678
Niben101Ctg15722g00003.1	Niben101Ctg15722	1045	1572	-	528	0	0	0	0	0	0	0	0.0871598
Niben101Ctg15726g00001.1	Niben101Ctg15726	140;2721	594;3033	-;-	768	0	0	0.0561972	0	0.0605526	0.242645	0.118048	0.359534
Niben101Ctg15751g00004.1	Niben101Ctg15751	1144;2652;2866;3525;3799	1668;2772;3443;3561;3890	-;-;-;-;-	1353	0	0	0.0956972	0.0606318	0	0.034433	0	0
Niben101Ctg15752g00002.1	Niben101Ctg15752	1270;2392;2690;3160;3706;3950;4599	1659;2458;2803;3356;3870;4312;4691	+;+;+;+;+;+;+	1389	1.01047	0.829566	1.21182	1.21074	1.50662	0.872054	2.08866	2.41864
Niben101Ctg15767g00002.1	Niben101Ctg15767	1078;3052;4125;4581	1646;3255;4336;5067	+;+;+;+	1472	1.69168	2.22313	3.45979	3.56673	5.05483	4.58915	7.591	8.9102
Niben101Ctg15772g00003.1	Niben101Ctg15772	25;3210;3871	160;3284;4020	-;-;-	361	3.01	1.65978	2.74977	2.95416	3.73581	1.03242	4.01821	3.82441
Niben101Ctg15774g00002.1	Niben101Ctg15774	174;3099;3992	434;3519;4761	-;-;-	1452	1.80852	2.25375	2.85352	2.68365	1.7295	1.54009	3.18437	3.01098
Niben101Ctg15784g00002.1	Niben101Ctg15784	33;378;616;1098;1722;1925;4454	306;493;771;1206;1831;1975;4755	-;-;-;-;-;-;-	1118	4.53564	4.82345	8.84035	8.69511	4.90834	5.02131	8.06865	7.98565
Niben101Ctg15793g00001.1	Niben101Ctg15793	1020;2255	1440;2298	+;+	465	7.05907	7.23575	10.4418	11.0262	4.75045	6.76274	11.0645	7.868
Niben101Ctg15819g00003.1	Niben101Ctg15819	3943;4511	4428;4564	-;-	540	0	0.170706	0	0	0.0861193	0	0.0839452	0
Niben101Ctg15825g00004.1	Niben101Ctg15825	3176;3967;4227;4535	3440;4110;4352;5310	-;-;-;-	1311	2.05483	2.39067	1.51437	1.07941	2.42986	2.41645	3.25024	2.98378
Niben101Ctg15828g00001.1	Niben101Ctg15828	469;806;3382;3652;4242	516;906;3463;3713;4570	+;+;+;+;+	622	0.50953	0.296403	0.624494	0.131889	0.299064	0.3745	0.218635	0.369939
Niben101Ctg15829g00004.1	Niben101Ctg15829	1651;2454;4322	2136;2515;4566	-;-;-	793	3.25435	2.09239	1.52391	1.39656	0.996942	1.52747	1.54341	0.812466
Niben101Ctg15836g00002.1	Niben101Ctg15836	379;880;1415;1951;2703	645;1013;1718;2267;3796	+;+;+;+;+	2116	7.22138	7.77617	12.4012	12.1443	8.37343	7.87105	15.1137	15.0719
Niben101Ctg15851g00002.1	Niben101Ctg15851	2955;3883;4159	3622;3965;5445	-;-;-	2038	21.0604	20.9873	8.2274	7.94989	28.8656	30.7233	10.5652	9.93571
Niben101Ctg15860g00004.1	Niben101Ctg15860	62;1508;2169	753;1821;2418	-;-;-	1256	0	0.0366964	0.0343626	0	0.0370258	0.0741844	0.180455	0.0732809
Niben101Ctg15862g00003.1	Niben101Ctg15862	1;518;1599	158;608;2056	+;+;+	707	0.0640388	0.586728	0.366275	0.638178	0.328886	0.065895	0.19235	0.0650925
Niben101Ctg15872g00001.1	Niben101Ctg15872	1948;2121;2392;2649;4363;5405	2028;2283;2531;2731;4450;5472	-;-;-;-;-;-	623	0.21802	0.443891	0.20783	0.197516	0.223938	0.14956	0.291046	0.73869
Niben101Ctg15879g00002.1	Niben101Ctg15879	2200;3327;5280	2511;3506;5538	+;+;+	751	1.86889	1.90255	2.816	2.67624	2.47693	3.10172	4.64772	3.55417
Niben101Ctg15895g00001.1	Niben101Ctg15895	1762;3529	2909;4267	+;+	1887	0	0.0244254	0.022872	0.0217368	0	0	0	0
Niben101Ctg15904g00001.1	Niben101Ctg15904	289;1140;2856	584;1544;4008	+;+;+	1854	6.32488	7.38346	3.63154	4.20351	7.14874	6.98566	4.49881	4.88998
Niben101Ctg15906g00002.1	Niben101Ctg15906	417;1541;2510;3812	597;1620;2713;4108	-;-;-;-	762	0.534749	0.665351	1.35935	1.61486	0.366176	0.489111	1.24926	1.44946
Niben101Ctg15916g00003.1	Niben101Ctg15916	1813;4129	2949;4278	-;-	1287	0.070358	0.214875	0.368884	0.0956117	1.8067	1.99093	3.5574	4.18367
Niben101Ctg15917g00002.1	Niben101Ctg15917	1362;2981;4123;4621	1965;3207;4245;5077	+;+;+;+	1411	3.62588	3.52785	2.40115	2.06395	3.90558	5.56346	3.75879	3.35939
Niben101Ctg15918g00002.1	Niben101Ctg15918	44	1615	-	1572	0	0	0	0	0.0591659	0	0	0.0585501
Niben101Ctg15942g00001.1	Niben101Ctg15942	167;2491	438;2737	+;+	519	5.05968	3.19704	2.32845	2.76611	3.80816	5.38587	5.32785	6.20699
Niben101Ctg15946g00001.1	Niben101Ctg15946	665;772;916	761;908;1035	-;-;-	354	0	0	0	0	0.0656842	0	0	0
Niben101Ctg15949g00001.1	Niben101Ctg15949	170;3239;3449;3607;4994;5479;5657;5809	362;3327;3498;3674;5047;5567;5704;5881	-;-;-;-;-;-;-;-	664	129.621	123.348	47.5794	48.6155	114.44	111.628	58.3015	55.5156
Niben101Ctg15953g00002.1	Niben101Ctg15953	3;3692;5203;5721	59;3823;5277;5840	+;+;+;+	384	7.07428	6.60153	8.99155	8.65211	5.81305	5.45951	10.5063	13.1829
Niben101Ctg15954g00001.1	Niben101Ctg15954	868	2085	-	1218	0	0	0.0354347	0	0.038181	0.0382494	0	0
Niben101Ctg15956g00002.1	Niben101Ctg15956	2927;3754	3449;4007	-;-	777	1.74808	1.60161	2.69399	2.79784	1.31673	0.899378	1.57519	1.48071
Niben101Ctg15964g00001.1	Niben101Ctg15964	7;1083	215;1423	-;-	550	3.86899	3.85486	6.6701	4.54921	2.02928	2.54115	4.3682	3.51428
Niben101Ctg15964g00004.1	Niben101Ctg15964	4322	4846	-	525	0.172478	0.263375	0.246625	0.312514	0.885798	1.06486	2.07225	1.6655
Niben101Ctg15966g00001.1	Niben101Ctg15966	2;3607;4451;5206;5929	338;3727;4699;5359;6010	+;+;+;+;+	943	4.51314	4.44778	6.54486	7.26396	6.80552	5.92846	11.3927	12.7374
Niben101Ctg15970g00006.1	Niben101Ctg15970	170;4860;5199	643;4943;5374	-;-;-	734	1.66544	2.0408	1.91101	2.06764	0.76029	1.26942	2.37768	2.00634
Niben101Ctg15976g00002.1	Niben101Ctg15976	1;1356;1735;2043;2851;4478	206;1634;1960;2116;2986;4693	+;+;+;+;+;+	1137	0	0	0.0759181	0.0360751	0	0.0409743	0.0398684	0.0809506
Niben101Ctg15983g00001.1	Niben101Ctg15983	1122;1992;2156;3033;3450	1904;2056;2331;3141;4007	+;+;+;+;+	1691	41.7144	40.6394	10.3113	10.127	43.7818	44.6317	9.94535	11.648
Niben101Ctg15984g00001.1	Niben101Ctg15984	2441;2674;2867;3130;4576;4800;5634	2581;2789;2948;3261;4686;4881;5707	+;+;+;+;+;+;+	738	0.184046	0.124907	0.116963	0.166738	0.0630141	0.252508	0.245693	0.436508
Niben101Ctg15985g00004.1	Niben101Ctg15985	227;1192;1421;1555;4463;4738	468;1299;1476;1645;4597;4893	+;+;+;+;+;+	788	0.172368	0.175472	0.328625	0.572578	0.118032	0.118243	0.517733	0.525614
Niben101Ctg15987g00002.1	Niben101Ctg15987	1783;3390;3620;5150;5353;5568	1937;3507;3683;5232;5464;5689	-;-;-;-;-;-	654	0.138457	0.0704751	0.263972	0.439024	0.497754	0.14247	0.27725	0.28147
Niben101Ctg15988g00001.1	Niben101Ctg15988	3285	3716	-	432	2.6201	1.06691	1.84826	1.0919	0.753544	0.970579	0.629589	0.745701
Niben101Ctg15991g00003.1	Niben101Ctg15991	4138;4855;5556;5967	4707;4965;5678;6172	-;-;-;-	1010	21.5618	18.9383	7.0508	8.65021	22.7457	24.5393	9.71686	8.6573
Niben101Ctg15998g00002.1	Niben101Ctg15998	775;1137;2215;3345	845;1378;2402;3551	-;-;-;-	708	9.5283	9.99283	15.9105	16.6851	9.32716	8.52135	20.6484	17.1601
Niben101Ctg15999g00004.1	Niben101Ctg15999	3;241;411;1497;2027;2817;4097	96;308;482;1675;2262;3243;4300	-;-;-;-;-;-;-	1280	8.13542	8.75003	12.9141	11.9527	11.9894	10.3003	17.176	19.6126
Niben101Ctg16009g00002.1	Niben101Ctg16009	1;184;765;1182;6083	103;225;805;1308;6240	+;+;+;+;+	471	0.865135	1.66357	1.64941	1.87235	2.86333	1.18695	3.32038	2.14957
Niben101Ctg16016g00003.1	Niben101Ctg16016	711;1223	746;2223	+;+	1037	4.8026	4.48907	6.47184	7.51525	0.986593	0.853585	2.88506	2.44081
Niben101Ctg16024g00001.1	Niben101Ctg16024	4929	5441	+	513	0.617793	0.808609	0	0.319824	0.453259	0.544886	0.26509	0.448542
Niben101Ctg16024g00004.1	Niben101Ctg16024	5903	6361	-	459	2.66326	2.66101	2.72685	2.32343	6.58559	6.44515	8.24638	7.7202
Niben101Ctg16032g00005.1	Niben101Ctg16032	8;4497	223;6198	+;+	1918	0	0	0	0	0	0	0.0236342	0
Niben101Ctg16034g00002.1	Niben101Ctg16034	203;795;1370	730;827;1375	+;+;+	567	0.718657	0.853532	1.14178	0.940435	0.697156	0.328662	1.91875	1.82621
Niben101Ctg16037g00001.1	Niben101Ctg16037	1972;2483;2833;3286;3910;4120;4271;4607;4814;5406;6022	2034;2724;2929;3432;4011;4197;4537;4706;5075;5530;6105	-;-;-;-;-;-;-;-;-;-;-	1567	0	0	0	0	0	0	0.0289281	0.0293685
Niben101Ctg16047g00001.1	Niben101Ctg16047	4470	4871	-	402	0	0	0	0	0	0	0.112762	0
Niben101Ctg16053g00004.1	Niben101Ctg16053	2451;3200;3374;3897;6519	2931;3286;3634;4302;6613	-;-;-;-;-	1330	82.7893	84.8	58.8007	59.7683	85.9458	91.7044	55.3167	60.1379
Niben101Ctg16054g00001.1	Niben101Ctg16054	439;1278;1750;2064;3280	489;1415;1929;2548;3379	-;-;-;-;-	954	0.142375	0	0.0226203	0	0.0974935	0	0	0
Niben101Ctg16055g00003.1	Niben101Ctg16055	5931;6428	6336;6577	+;+	556	3.01293	3.56457	5.12324	5.23784	2.92744	3.10027	3.66883	5.71116
Niben101Ctg16058g00002.1	Niben101Ctg16058	812;1896;3200	1072;2117;3485	-;-;-	769	0.353254	0	0.112248	0.320032	1.20948	1.09048	1.65052	1.55596
Niben101Ctg16070g00007.1	Niben101Ctg16070	5;485	210;1049	+;+	771	28.6568	26.9012	5.206	4.78803	37.6378	37.7657	5.52666	5.5511
Niben101Ctg16070g00008.1	Niben101Ctg16070	1163;1898;4592;4965	1794;1921;4792;5513	-;-;-;-	1406	7.88938	6.65463	2.48643	2.56724	6.48283	7.35597	3.22407	2.45486
Niben101Ctg16072g00003.1	Niben101Ctg16072	2;1458;1908	127;1585;2203	-;-;-	550	0	0	0.0784717	0	0	0.0847051	0.0824189	0
Niben101Ctg16084g00001.1	Niben101Ctg16084	147;1289;4102	1161;3165;4894	-;-;-	3685	0.405451	0.42526	1.16536	1.05187	0.504797	0.752232	1.3716	1.16144
Niben101Ctg16090g00002.1	Niben101Ctg16090	561;1205	975;1320	+;+	531	0.255793	0.1736	0.487677	0.540719	0.0437895	0	0	0.260002
Niben101Ctg16090g00005.1	Niben101Ctg16090	5273;6818	6407;6914	-;-	1232	0.0367495	0.187056	0.140128	0.0332934	0.0377471	0	0.110382	0.0373542
Niben101Ctg16094g00003.1	Niben101Ctg16094	1668;2069;2304;2741;3084;3302;3729;4273;4452;5029;5172;5493;5780;5964;6576	1982;2204;2393;2793;3149;3355;3788;4351;4519;5085;5276;5597;5887;6095;6719	+;+;+;+;+;+;+;+;+;+;+;+;+;+;+	1572	0.374415	0.205239	0.356917	0.600128	0.384578	0.207452	0.44696	0.409851
Niben101Ctg16098g00002.1	Niben101Ctg16098	1;796;1197;1428	106;1091;1337;1765	+;+;+;+	881	48.6672	48.3926	75.2473	85.2008	45.0792	38.973	73.4239	75.6907
Niben101Ctg16103g00005.1	Niben101Ctg16103	1737;2136;2460;3137;3347;3547;3737;4015;4171;4363;4544;5229;5495;5653;5954	2039;2205;2557;3275;3474;3639;3787;4080;4236;4443;4624;5414;5570;5774;6372	+;+;+;+;+;+;+;+;+;+;+;+;+;+;+	1979	0	0	0	0.0414527	0	0	0.0229057	0.0465087
Niben101Ctg16113g00001.1	Niben101Ctg16113	1;698;859;1066;1882;2093;2208	594;769;975;1161;2003;2136;2529	+;+;+;+;+;+;+	1367	1.78849	1.68583	2.65208	2.25041	2.43238	2.3345	3.18341	3.23186
Niben101Ctg16115g00003.1	Niben101Ctg16115	1889;2099;2284;2608;3098;3709	2076;2179;2346;2964;3139;4806	+;+;+;+;+;+	1829	35.0891	31.3865	47.5839	45.1887	39.2961	33.7246	63.3238	60.4379
Niben101Ctg16134g00004.1	Niben101Ctg16134	1118;1450;2259;2514;4010;4253;5841;6210	1273;1542;2394;2588;4147;4374;6185;6513	+;+;+;+;+;+;+;+	1369	19.2478	19.4261	8.70125	7.62523	26.5642	27.5647	12.119	11.7656
Niben101Ctg16161g00004.1	Niben101Ctg16161	4310;6402;6755	4813;6537;7582	-;-;-	1468	30.564	31.6952	3.61622	3.49263	52.3967	58.0443	6.36108	5.83092
Niben101Ctg16171g00004.1	Niben101Ctg16171	41;944;1169;1726	205;1026;1230;3508	+;+;+;+	2093	5.79733	6.03385	3.50555	3.54714	7.21007	7.36768	4.52654	4.23264
Niben101Ctg16171g00002.1	Niben101Ctg16171	2111;3649;6263;6693	2903;3762;6331;7478	-;-;-;-	1762	5.85856	6.14717	4.16408	4.26004	7.29766	7.747	5.63414	4.98859
Niben101Ctg16180g00004.1	Niben101Ctg16180	3;1685	1507;1796	-;-	1617	1.32998	1.28267	1.41463	1.69955	1.17915	1.06602	2.17261	1.84992
Niben101Ctg16206g00001.1	Niben101Ctg16206	1695	2066	-	372	0	0	0	0	0	0	0	0.123711
Niben101Ctg16206g00003.1	Niben101Ctg16206	3445;5633	4431;5845	-;-	1200	0.226377	0.0768179	0.197814	0.102544	0.0775074	0.0776463	0.0944383	0.0767007
Niben101Ctg16210g00008.1	Niben101Ctg16210	3	563	-	561	1118.65	1170.34	2123.12	2169.9	721.523	680.381	1212.93	1228.69
Niben101Ctg16210g00009.1	Niben101Ctg16210	2235;6856	4152;8117	-;-	3180	55.8539	57.2365	87.5404	87.1298	41.7077	40.171	69.4496	75.9336
Niben101Ctg16210g00007.1	Niben101Ctg16210	2532	3227	+	696	230.052	232.175	367.475	366.623	167.342	167.475	282.306	308.092
Niben101Ctg16216g00002.1	Niben101Ctg16216	4588;5175;6308	5088;5325;6868	-;-;-	1213	28.3671	25.3062	29.1584	30.8392	20.511	19.3188	24.7019	23.2378
Niben101Ctg16217g00002.1	Niben101Ctg16217	78	380	-	303	1.34481	0.912687	1.13952	0.676855	1.68828	1.3838	2.09447	1.21506
Niben101Ctg16222g00005.1	Niben101Ctg16222	2438;2973;3722;4622;6075	2702;3116;3877;5070;6770	+;+;+;+;+	1710	0.158861	0.431258	0.630986	0.503723	0.97904	1.25324	1.69658	1.34563
Niben101Ctg16231g00004.1	Niben101Ctg16231	1;516;656	51;634;945	+;+;+	460	10.8267	11.3223	11.5405	12.9294	23.05	20.1543	24.2419	22.4099
Niben101Ctg16232g00003.1	Niben101Ctg16232	1545;2585	2101;3155	-;-	1128	2.84978	3.18712	2.83138	2.47268	5.44201	3.67581	7.1532	7.09889
Niben101Ctg16241g00003.1	Niben101Ctg16241	3977;4343;5326	4057;4480;5385	-;-;-	279	0	0	0	0	0	0	0.162475	0
Niben101Ctg16250g00003.1	Niben101Ctg16250	3500;6606	5047;7047	+;+	1990	1.47884	1.01909	1.14947	1.17487	1.26193	1.42807	0.865606	0.855656
Niben101Ctg16253g00002.1	Niben101Ctg16253	1296;5971;6212	1952;6073;6359	-;-;-	908	84.0686	75.0243	22.4353	22.5415	186.325	213.596	34.0477	35.8331
Niben101Ctg16258g00001.1	Niben101Ctg16258	3843;4319;6135;6758	3893;4417;6220;7125	+;+;+;+	604	2.92341	5.0364	0.643104	1.49401	2.96427	4.28083	0.525352	0.685734
Niben101Ctg16278g00003.1	Niben101Ctg16278	7861;8293;8503;8693	8193;8352;8574;8818	+;+;+;+	591	18.2327	18.4051	28.6269	30.8845	25.8096	26.8018	54.3811	50.6146
Niben101Ctg16284g00001.1	Niben101Ctg16284	5796;6418;7193	6322;7096;7255	-;-;-	1269	0.71356	0.290564	0.612191	0.420194	0.073293	0.146849	0.642984	0.326386
Niben101Ctg16285g00004.1	Niben101Ctg16285	5111;6166;7444;8576	5920;6172;7536;8764	-;-;-;-	1099	14.0069	13.4414	14.7857	15.9367	12.5041	11.0641	14.2096	15.4099
Niben101Ctg16287g00006.1	Niben101Ctg16287	70;873;1136;3117;3978;4748	159;1025;1219;3200;4191;5035	-;-;-;-;-;-	913	0	0	0.0472721	0	0	0	0	0.0504057
Niben101Ctg16304g00001.1	Niben101Ctg16304	1;405;637;3002;3300;3517	116;503;722;3096;3425;3836	+;+;+;+;+;+	842	0.0537713	0.164219	0	0	0.0552309	0.11066	0.0807549	0.054656
Niben101Ctg16306g00002.1	Niben101Ctg16306	2011;2331;2623;2773;2951;3105;3321;3799;4364;4757;4970;5323	2244;2397;2681;2848;3025;3192;3573;3914;4643;4859;5075;5867	+;+;+;+;+;+;+;+;+;+;+;+	2002	1.83182	1.40436	1.76777	2.31517	2.04415	1.30315	2.819	2.1608
Niben101Ctg16317g00001.1	Niben101Ctg16317	1	813	+	813	1.83775	1.87084	3.23829	3.22892	1.45863	1.03146	1.8121	2.71707
Niben101Ctg16318g00001.1	Niben101Ctg16318	1061;2447	1702;2983	-;-	1179	0	0	0	0.10437	0.0788879	0	0.192241	0.0780668
Niben101Ctg16320g00002.1	Niben101Ctg16320	5879;8588	6650;9430	-;-	1615	21.3061	20.4768	18.8539	17.334	21.6109	21.4765	18.3006	21.4429
Niben101Ctg16325g00005.1	Niben101Ctg16325	4195;6135;6655;6796;6973;7762;8973	5446;6408;6705;6888;7338;8442;9287	+;+;+;+;+;+;+	3032	0.388246	0.228021	0.227754	0.324676	0.122703	0.0921922	0.164457	0.136604
Niben101Ctg16331g00004.1	Niben101Ctg16331	6303;8381;8618	6653;8478;9347	-;-;-	1179	20.852	21.2275	2.45266	2.74841	20.2347	26.3958	2.61448	2.342
Niben101Ctg16342g00001.1	Niben101Ctg16342	240;558	458;785	+;+	447	0	0.103111	0	0	0	0	0.10141	0
Niben101Ctg16346g00003.1	Niben101Ctg16346	1718;2910;3259;3743;4450;4971;5274;5592	1927;3110;3370;3972;4588;5191;5395;5790	+;+;+;+;+;+;+;+	1434	0	0	0.180583	0	0	0	0	0
Niben101Ctg16348g00001.1	Niben101Ctg16348	1124;2038;2152	1736;2105;2439	+;+;+	969	0.957839	0.879957	0.534482	0.380967	0.959843	1.82697	0.888832	0.332449
Niben101Ctg16366g00004.1	Niben101Ctg16366	17;1587;2551;3220;3860;4262;4627;9947;10121	373;1745;2694;3368;3918;4344;4683;10021;10269	-;-;-;-;-;-;-;-;-	1232	12.4213	13.1314	8.89813	8.67292	15.7594	15.1259	8.90419	8.29264
Niben101Ctg16374g00011.1	Niben101Ctg16374	1;1576;2976;3898	244;1707;3173;4476	+;+;+;+	1153	34.1234	34.0584	51.0202	54.1444	31.5206	28.8093	56.1421	58.693
Niben101Ctg16374g00003.1	Niben101Ctg16374	6064;7265	7047;7294	+;+	1014	2496.31	2521.17	4065.12	4018.84	1937.71	1880.12	3308.45	3738.27
Niben101Ctg16374g00004.1	Niben101Ctg16374	8386;9976	8820;10736	-;-	1196	7.77934	6.62843	8.39011	9.17405	14.0758	13.4777	24.0297	24.8956
Niben101Ctg16382g00001.1	Niben101Ctg16382	4823;5331;5848;6102;6305;7739;7916	4858;5477;5943;6176;6397;7825;7966	+;+;+;+;+;+;+	585	3.94709	5.0424	5.68082	8.20349	6.0416	4.61896	10.4221	9.51875
Niben101Ctg16385g00003.1	Niben101Ctg16385	2409	3107	+	699	50.5219	50.5086	76.4089	73.3502	103.687	97.5078	173.799	180.493
Niben101Ctg16389g00002.1	Niben101Ctg16389	3;631	173;648	-;-	189	2.39552	0.975465	2.28357	2.49577	0.49211	1.60223	2.7582	3.77416
Niben101Ctg16390g00005.1	Niben101Ctg16390	1228;1854;3542;4242;4470;6177;6543;7257;7401;8500;9183;10227	1573;1954;3653;4326;4625;6268;6626;7307;7490;8568;9242;10524	-;-;-;-;-;-;-;-;-;-;-;-	1544	2.7564	2.8956	4.86382	4.79511	3.91553	3.68116	6.41496	6.18474
Niben101Ctg16407g00001.1	Niben101Ctg16407	2799;3619	2900;4076	+;+	560	0.0808489	0	0	0	0	0	0	0
Niben101Ctg16445g00004.1	Niben101Ctg16445	2;2204;2987;3224	346;2356;3111;3626	-;-;-;-	1026	0.794305	0.718764	0.73615	0.99945	0.362608	0.590294	0.927815	1.61475
Niben101Ctg16479g00004.1	Niben101Ctg16479	3554;5100;5449;6072;7718	4996;5356;5660;6430;7835	-;-;-;-;-	2389	2.8996	3.12545	1.73433	1.68259	5.70356	4.88499	3.14979	2.5813
Niben101Ctg16484g00001.1	Niben101Ctg16484	1273	2796	-	1524	0	0	0	0	0.427206	0.550249	2.03749	1.0871
Niben101Ctg16493g00002.1	Niben101Ctg16493	14548;15027;17392	14586;15094;17773	-;-;-	489	0.555526	0.94255	2.33891	1.97119	1.52162	1.57198	2.41021	2.25867
Niben101Ctg16502g00003.1	Niben101Ctg16502	7;2466;2643;3989;4241;4691	267;2531;2684;4088;4302;4714	-;-;-;-;-;-	555	3.75256	3.98622	3.07171	3.99088	5.27888	6.29565	3.71628	4.2289
Niben101Scf00005g00003.1	Niben101Scf00005	83362;84779	84335;85466	+;+	1662	0	0.0277321	0.0779051	0.172757	0	0	0	0
Niben101Scf00005g01013.1	Niben101Scf00005	140755;142759;143682;144638;145135;145771;146722;149020;150197;150441;150942;152140	142488;142857;144131;144877;145356;146100;147148;149132;150340;150572;151153;152766	-;-;-;-;-;-;-;-;-;-;-;-	4730	9.68683	9.63715	8.36271	8.22083	8.7503	9.77063	8.14606	8.4695
Niben101Scf00005g01012.1	Niben101Scf00005	140833	141627	+	795	0.569502	0.579757	1.03148	0.928696	0.701953	0.527409	0.342116	0.173662
Niben101Scf00005g01008.1	Niben101Scf00005	155057;155635;155875;156129;156324;157630;157886;158870;159079;159380;159589;159784;159985;160183;160428;160771;161323;161700;162519;163795;164039;164258;164493;165570;166079;166410	155553;155721;155990;156234;156416;157755;157982;159007;159199;159504;159671;159893;160098;160326;160698;160945;161438;161786;162583;163954;164172;164374;164658;165731;166307;166604	-;-;-;-;-;-;-;-;-;-;-;-;-;-;-;-;-;-;-;-;-;-;-;-;-;-	3834	2.56844	2.61469	2.40338	2.53551	3.74194	4.16787	3.49969	3.61297
Niben101Scf00005g01010.1	Niben101Scf00005	239931;240551;242154;242449;242814;243257;243432;244836;245023;245187;246581;247327;248165;249345;249561;250780;251023	240457;240617;242274;242528;242922;243340;243530;244903;245097;245228;246668;247787;248215;249402;249740;250941;251482	-;-;-;-;-;-;-;-;-;-;-;-;-;-;-;-;-	2732	0.81204	0.809793	1.4376	1.48636	1.03835	0.886737	1.76709	1.44867
Niben101Scf00006g00003.1	Niben101Scf00006	60418	60960	-	543	4.46084	5.85683	4.53055	5.7787	5.86658	5.10492	6.67851	7.33106
Niben101Scf00006g01002.1	Niben101Scf00006	123761;123921	123846;124092	-;-	258	0	0	0.167285	0	0	0	0	0
Niben101Scf00006g02010.1	Niben101Scf00006	229615;230347;231324	229921;230555;232345	+;+;+	1538	76.7445	82.7715	92.6329	98.6365	53.9729	47.0724	68.7472	68.5369
Niben101Scf00006g02004.1	Niben101Scf00006	277463	277885	-	423	2.40827	0.871692	2.04064	2.7151	1.31927	0.33041	0.964477	0.761567
Niben101Scf00006g02011.1	Niben101Scf00006	280318;281246;281542;281856;282064;283261	281153;281353;281715;281976;282146;284253	-;-;-;-;-;-	2315	11.8616	11.3485	10.3844	10.8612	9.12009	9.21694	10.2605	9.24384
Niben101Scf00010g01006.1	Niben101Scf00010	89357	89701	-	345	12.8608	15.2968	15.3873	15.337	7.95293	11.2081	10.2486	16.1405
Niben101Scf00010g01004.1	Niben101Scf00010	130977;137686;137821	131866;137734;138337	-;-;-	1456	41.4973	41.6906	22.9729	21.9595	57.5875	55.9149	31.4137	37.1071
Niben101Scf00010g01005.1	Niben101Scf00010	159439;160938;161103;161968;162149	160339;161004;161257;162069;162279	-;-;-;-;-	1356	15.9599	13.715	17.1396	16.5007	17.8336	18.9993	29.2842	27.9143
Niben101Scf00010g03003.1	Niben101Scf00010	339467;339774	339659;339994	+;+	414	0	0	0	0	0	0	0.109494	0
Niben101Scf00010g03002.1	Niben101Scf00010	379408;380500;382154;382407;383604;384825;385232	379920;380717;382397;382509;383900;385025;385440	-;-;-;-;-;-;-	1785	1.01457	0.748813	0.773727	0.597453	0.703428	0.704689	1.26976	0.721889
Niben101Scf00010g05013.1	Niben101Scf00010	512347;512749;513602;513738;514386;520216;520494;520947;521127	512567;512826;513640;514292;514466;520392;520910;521106;521162	+;+;+;+;+;+;+;+;+	1764	20.0197	20.4064	15.145	15.1606	19.7723	18.1439	14.0308	13.9053
Niben101Scf00010g05014.1	Niben101Scf00010	542806;544051;544241;544413;544918;545066	543085;544119;544297;544532;545052;545269	-;-;-;-;-;-	865	0.104683	0.159852	0.0498953	0.189676	0.0537623	0	0.366836	0.266014
Niben101Scf00010g05016.1	Niben101Scf00010	613502;613903;614138;615589;616130	613684;614037;614377;615757;616269	-;-;-;-;-	867	0	0.106322	0.0497802	0	0	0.161203	0	0
Niben101Scf00010g05015.1	Niben101Scf00010	616339;616477;617138;620027	616454;616585;617184;620285	-;-;-;-	531	0	0.0867998	0	0	0	0.087736	0	0
Niben101Scf00011g00004.1	Niben101Scf00011	40364;41325;43793;44513;44738;45620;45808;46133;46804;47330;49440;50080	40471;43343;44261;44575;44843;45732;46004;46619;47136;47434;49494;50105	+;+;+;+;+;+;+;+;+;+;+;+	4081	4.80933	4.69829	6.50935	6.51294	4.54674	4.24096	6.76457	7.30169
Niben101Scf00011g00020.1	Niben101Scf00011	99639;100013;100298;100506;105453;107488	99893;100089;100359;100624;105620;107976	+;+;+;+;+;+	1170	15.4788	16.0727	7.26702	7.25693	19.039	25.4242	9.82159	9.28275
Niben101Scf00011g00012.1	Niben101Scf00011	141260;141528;142179;142326	141409;141651;142225;142505	-;-;-;-	501	9.48886	7.1758	7.06402	6.05846	14.3412	16.8776	13.4815	14.789
Niben101Scf00011t00001.1	Niben101Scf00011	107858	107928	-	71	1.91305	8.11456	0.60788	0.57771	10.4799	10.4987	0.957685	0
Niben101Scf00012g00011.1	Niben101Scf00012	8236;15292;16687	8242;15516;16866	-;-;-	412	0	0	0	0	0	0	0.110025	0
Niben101Scf00012g00010.1	Niben101Scf00012	117541;118703;119903;120383;121031	117876;118963;120025;120926;121496	+;+;+;+;+	1730	0.837464	1.06568	0.985432	1.18547	1.12901	1.1041	1.27082	1.48968
Niben101Scf00012g00012.1	Niben101Scf00012	140334;141636;141857;142093;142389;143207;143544	141161;141759;141999;142228;142705;143319;143827	-;-;-;-;-;-;-	1945	18.3779	16.7419	21.2691	19.739	22.9175	23.6173	34.7727	36.8045
Niben101Scf00013g01005.1	Niben101Scf00013	122101;123432;123840;124410;124831;125464;125674;126573;126845;127056;127219;127633;127926;128112;128703;128891;129103;129683;130159;130854	122627;123581;123945;124735;124965;125544;125859;126765;126951;127130;127374;127716;128039;128207;128793;128991;129262;130107;130764;130898	-;-;-;-;-;-;-;-;-;-;-;-;-;-;-;-;-;-;-;-	3764	3.31988	3.41639	1.90915	2.17401	3.64474	4.59194	2.70369	2.6348
Niben101Scf00013g03014.1	Niben101Scf00013	284878;285661;296367	285037;285684;296374	-;-;-	192	4.24457	6.00139	4.72056	5.76808	6.53968	6.67273	6.37459	7.78991
Niben101Scf00013g03001.1	Niben101Scf00013	343115;351711;351783;352235;352428;352754;353410;354812;355265;355516;355919;356103;356516	344400;351766;351883;352336;352592;352894;353568;354871;355336;355638;355975;356294;356932	+;+;+;+;+;+;+;+;+;+;+;+;+	2931	11.7089	10.9762	5.84589	5.83564	12.9549	15.3306	7.26895	7.37959
Niben101Scf00013g03009.1	Niben101Scf00013	348521;349770	348551;349951	-;-	213	0	0.216388	0	0	0	0	0	0
Niben101Scf00015g00001.1	Niben101Scf00015	49286;49668;50620;50983;51802;52165;52399;52763;53323;53492	49446;49948;50870;51130;52052;52291;52672;52850;53409;54000	+;+;+;+;+;+;+;+;+;+	2177	0	0.0211717	0	0.0188413	0.0213617	0	0.0208224	0.0422787
Niben101Scf00015g00009.1	Niben101Scf00015	66854;71507;72662;72826;72999;73172;74359;74494;74708;75044;75405;76141	67520;72260;72748;72909;73085;73258;74412;74585;74822;75191;75556;76589	+;+;+;+;+;+;+;+;+;+;+;+	2776	8.7664	9.54689	8.08462	8.45172	8.45992	8.65969	9.2506	9.18418
Niben101Scf00015g00005.1	Niben101Scf00015	78070;79660	78426;79710	+;+	408	0.221938	0.225935	0	0	0	0	0	0
Niben101Scf00015g01003.1	Niben101Scf00015	178686;180837;183014	179368;180944;183422	-;-;-	1200	31.3532	31.2649	25.8597	23.6534	55.6503	52.9548	48.9568	49.5103
Niben101Scf00015g04023.1	Niben101Scf00015	434755;435039;435982;436198;436440;440809;441114	434920;435089;436021;436256;436485;440934;441588	+;+;+;+;+;+;+	963	25.3881	28.7648	7.88792	7.92237	31.848	39.6698	11.2973	12.9029
Niben101Scf00015g04024.1	Niben101Scf00015	515780;517649;518086;519327;519764;521990;523849;524321;525198;525429;527551;527851	516356;518017;518349;519695;520023;522131;524184;524434;525326;527251;527845;527922	+;+;+;+;+;+;+;+;+;+;+;+	4750	2.21135	2.41612	3.35735	2.84531	2.63851	3.06008	4.00816	3.99166
Niben101Scf00016g00006.1	Niben101Scf00016	3691;4854;7622	3974;7510;8289	+;+;+	3609	9.5343	9.0419	14.7213	15.0136	9.14883	9.20396	16.5295	15.3911
Niben101Scf00016g00007.1	Niben101Scf00016	55239;55755	55605;55944	+;+	557	7.64073	7.69558	5.73393	5.52299	9.26749	7.36037	8.95215	7.27073
Niben101Scf00016g01009.1	Niben101Scf00016	118600;118793;119049;119944;120407	118751;118901;119195;120111;121667	-;-;-;-;-	1837	0.54222	0.727616	0.352418	0.200956	0.911355	0.684742	0.74029	0.576194
Niben101Scf00016g01007.1	Niben101Scf00016	143441;146184;147491;148360;150922	143843;146287;147861;148667;151670	+;+;+;+;+	1935	2.94817	3.59674	3.28993	4.62108	4.35003	3.76795	4.25192	5.11338
Niben101Scf00016g01010.1	Niben101Scf00016	163982;164502;166331;167638;168653	163992;165059;166729;167868;169113	-;-;-;-;-	1660	4.06388	4.20647	6.65591	6.67151	2.43728	2.38552	4.02785	3.99213
Niben101Scf00016g02001.1	Niben101Scf00016	269174	269809	-	636	0.284751	0.362348	0.88219	0.644928	0.292481	0.219754	0.570194	0.578873
Niben101Scf00016g03004.1	Niben101Scf00016	359125;359290;369469;372156;373779;374399;374745;375028;375871;378901	359268;359499;369590;372363;374325;374650;374936;375102;378273;379632	+;+;+;+;+;+;+;+;+;+	4885	1.85365	2.20783	1.19274	1.31407	1.87541	1.9646	1.53576	1.38485
Niben101Scf00016g04005.1	Niben101Scf00016	412907;416456	414300;417054	+;+	1993	1.01092	0.774731	1.06112	1.12165	2.8934	2.03369	4.93562	4.62975
Niben101Scf00016g04006.1	Niben101Scf00016	417665;419964;420232;420549;421152;421569;421905;422272	418447;420107;420384;420664;421319;421793;422048;422650	+;+;+;+;+;+;+;+	2112	0.128623	0.109116	0.0817414	0.0582634	0.220191	0.330879	0.815604	0.522959
Niben101Scf00016g04007.1	Niben101Scf00016	471677;474022;475434;475628;476086	472086;474102;475535;475702;476556	+;+;+;+;+	1139	125.491	126.537	81.8665	78.3797	122.467	123.73	88.5913	88.0408
Niben101Scf00016g04008.1	Niben101Scf00016	476649;477863;478134;480613	477133;478033;478404;481503	-;-;-;-	1818	3.03828	2.72539	2.32653	2.43668	4.24628	4.59984	4.98684	4.53116
Niben101Scf00017g00005.1	Niben101Scf00017	85;1317;1964;3296;3677;4609;7232;7418	674;1391;2037;3402;3727;4664;7308;7715	-;-;-;-;-;-;-;-	1328	40.0251	42.3771	21.7097	20.8639	73.2585	79.2834	33.1956	36.2133
Niben101Scf00017g00002.1	Niben101Scf00017	9633;10579;11005;11219;11477;11728;11879;12104;12438;13435;13662;14515;15163;15386;16200	9829;10893;11109;11287;11648;11795;11991;12328;12557;13524;13754;14668;15311;15481;16811	+;+;+;+;+;+;+;+;+;+;+;+;+;+;+	2578	0.245871	0.429083	0.200897	0.254569	0.162351	0.433711	0.175836	0.30347
Niben101Scf00017g00006.1	Niben101Scf00017	16126;16574;16944;17099	16503;16850;17087;17802	-;-;-;-	1503	0.331357	0.58265	0.0574311	0.109161	0.216587	0.464948	0.0904799	0.244952
Niben101Scf00017g00004.1	Niben101Scf00017	38197;38724;47253;47621;47912;48284;48640	38344;39941;47563;47825;48185;48495;49356	+;+;+;+;+;+;+	3085	3.08196	3.06275	2.07053	1.82152	3.22591	3.76025	2.1306	2.31221
Niben101Scf00017g00026.1	Niben101Scf00017	44992;46161;46411;46808;47286;47792;47950;48256;48467;50259	45768;46318;46666;46909;47670;47855;48170;48380;48564;50483	-;-;-;-;-;-;-;-;-;-	2411	1.13611	1.04187	1.59319	1.40354	1.07051	1.47821	1.59813	1.8515
Niben101Scf00017g00021.1	Niben101Scf00017	63680;64514;64673	64452;64559;64753	-;-;-	900	0	0	0	0	0.0516716	0	0	0
Niben101Scf00017g01009.1	Niben101Scf00017	113729;115475;116975	114546;116095;117791	-;-;-	2256	0	0	0	0	0.0206137	0.0206506	0.0200933	0
Niben101Scf00017g02004.1	Niben101Scf00017	185973;186761;187246;187671;191346;191503;191786;191959;192174;193616;197735;198271;198446;199282;199543;200324;200609	186649;186844;187326;187851;191392;191559;191884;192081;192296;193729;197857;198335;198530;199470;199632;200512;201490	-;-;-;-;-;-;-;-;-;-;-;-;-;-;-;-;-	3209	0.479702	0.517066	0.107596	0.121429	0.0724594	0.174214	0.0423781	0.14341
Niben101Scf00017g03003.1	Niben101Scf00017	309361;310320;310984;311257;311361;311618;311972;313628;313863;314342;316101	310213;310514;311240;311308;311535;311728;312242;313777;314261;314904;316537	-;-;-;-;-;-;-;-;-;-;-	3463	25.6905	25.6207	22.3774	23.1204	32.6592	30.6191	31.946	31.2096
Niben101Scf00017g04017.1	Niben101Scf00017	440777;441334;442443	440999;441417;443789	+;+;+	1654	8.51309	8.13693	11.3248	10.0188	11.8229	11.5202	17.9239	18.781
Niben101Scf00017g04008.1	Niben101Scf00017	484531;487404	484834;487560	+;+	461	0.687479	0.999799	0.748971	0.266925	0.907895	1.11164	1.47496	0.998273
Niben101Scf00017g04019.1	Niben101Scf00017	494151;497562;503158;504201;504468;505054;505353;509447;509620;510132;512015;512667	494180;497640;503217;504302;504561;505123;505455;509501;509686;510168;512094;513405	+;+;+;+;+;+;+;+;+;+;+;+	1516	3.19556	3.31391	1.13877	1.40693	3.61974	3.995	1.04655	1.42675
Niben101Scf00018g01002.1	Niben101Scf00018	138086	139372	-	1287	4.88988	4.24378	6.2375	6.16696	4.42641	3.71037	3.96245	4.6664
Niben101Scf00018g02003.1	Niben101Scf00018	289068;289502;290963;291471;291859;292664	289225;289846;291194;291664;291995;293874	+;+;+;+;+;+	2277	125.119	126.674	160.839	159.881	70.4612	69.5543	92.144	94.365
Niben101Scf00018g02004.1	Niben101Scf00018	294077;294760;294949;295143;295312;297567;297824;299619	294605;294863;295055;295221;295398;297719;298121;299959	-;-;-;-;-;-;-;-	1698	0.0533279	0	0	0.0241563	0	0	0.0533927	0
Niben101Scf00021g00012.1	Niben101Scf00021	4284;5347;6280;6993	4287;6175;6436;7297	+;+;+;+	1295	0.349617	0.355913	0.233294	0.316737	0.46684	0.575602	1.03262	0.639666
Niben101Scf00021g00004.1	Niben101Scf00021	18765;19178;20580;21803	19102;19254;20789;22147	-;-;-;-	970	22.6844	22.6652	22.7143	23.4687	24.1871	21.805	25.3056	25.667
Niben101Scf00021g00010.1	Niben101Scf00021	41958;42875	42017;43482	-;-	668	2.30444	1.17297	1.2922	1.47368	1.94929	2.71995	2.81619	2.68682
Niben101Scf00021g00005.1	Niben101Scf00021	49912;51907	50405;52321	-;-	909	5.92714	5.93247	2.46897	1.80495	5.57644	6.91898	2.16928	2.582
Niben101Scf00021g00006.1	Niben101Scf00021	58965;60410;61579	59143;60533;61755	-;-;-	480	0	0	0	0	0	0.0970579	0.377753	0.191752
Niben101Scf00021g01007.1	Niben101Scf00021	93296;93944;94133;95058	93488;94020;94415;95812	+;+;+;+	1308	0.173071	0.0704751	0.230976	0.0940767	0.782184	0.854822	0.970376	1.37217
Niben101Scf00021g01016.1	Niben101Scf00021	263560	264255	-	696	0.520407	0.728445	0.744128	1.00186	0.567942	0.267746	0.455909	1.38855
Niben101Scf00022g00011.1	Niben101Scf00022	64;254	99;478	+;+	261	0	0	0	0	0	0.178497	0	0
Niben101Scf00022g00003.1	Niben101Scf00022	887	2752	-	1866	0	0.0247003	0	0	0	0	0	0
Niben101Scf00022g00015.1	Niben101Scf00022	2909;3133;3414;3716;3957;5056	3079;3205;3580;3937;4144;5227	-;-;-;-;-;-	993	0	0	0.0651955	0.0413066	0	0.0938324	0	0.0463448
Niben101Scf00022g00013.1	Niben101Scf00022	5576;6866;7007;7250;7305	5613;6947;7145;7262;7410	+;+;+;+;+	378	0	0.121933	0.228357	0	0.49211	0.369744	0	0.243494
Niben101Scf00022g00014.1	Niben101Scf00022	7387;8642;8847	7956;8827;9332	-;-;-	1242	0	0	0.03475	0	0	0.0750206	0.0364979	0
Niben101Scf00022g00016.1	Niben101Scf00022	22794;23928;25124;25686;27253;27418;28077;28426;29220;30332;30450	23714;24016;25218;25819;27331;27487;28287;28520;29309;30363;30815	-;-;-;-;-;-;-;-;-;-;-	2182	20.9777	23.7424	9.82065	9.93479	25.2236	26.3898	10.8859	11.0938
Niben101Scf00022g00008.1	Niben101Scf00022	45025;46520;48094;48360;48636;49745;49901;50480;50860;51226;51513;51665;57612;57864;66459;67080;68568	46346;47205;48225;48555;48723;49785;49948;50773;51030;51356;51582;51717;57748;57924;66546;67389;68598	-;-;-;-;-;-;-;-;-;-;-;-;-;-;-;-;-	3859	1.01485	1.15854	0.849992	0.87158	1.21112	1.34005	1.38611	1.12099
Niben101Scf00022g01003.1	Niben101Scf00022	125583;126221;127632	125877;127478;128532	-;-;-	2454	4.13272	3.74698	3.9044	3.97806	3.52478	3.17989	5.79099	4.45389
Niben101Scf00022g04003.1	Niben101Scf00022	444931;445153;448440;448786;450195;452004	444935;445181;448660;449007;450457;452557	+;+;+;+;+;+	1294	3.32393	2.24398	4.33596	3.77208	3.12665	2.4482	4.7117	4.55225
Niben101Scf00022g06001.1	Niben101Scf00022	634384;634736;636336;636620;637847;638025;638297;638649;638838;639036;639229;641906;642209;642483;645804;646371;647260;648119;648287	634711;635194;636516;636752;637946;638222;638567;638747;638926;639135;639399;642058;642399;642681;646267;646434;647346;648205;648676	+;+;+;+;+;+;+;+;+;+;+;+;+;+;+;+;+;+;+	3764	7.04872	7.73893	5.91092	5.44865	7.82075	8.16895	6.31663	6.82236
Niben101Scf00022g06009.1	Niben101Scf00022	656266;658114;658776;673699;674788;676562;676853;679357	656635;658224;658843;673793;674858;676586;677145;679370	-;-;-;-;-;-;-;-	1047	251.825	255.92	80.1768	82.74	203.94	216.075	62.8867	64.7011
Niben101Scf00022g09008.1	Niben101Scf00022	928282;932174;932731;934947;935398;936624;938860	930425;932607;932892;935022;935553;936712;938890	+;+;+;+;+;+;+	3092	0.673567	0.521725	0.879381	1.01482	1.60179	1.15264	1.55402	1.67442
Niben101Scf00022g09026.1	Niben101Scf00022	937341	937874	-	534	1.35657	3.10724	2.8288	2.45797	1.56756	1.48313	3.22576	2.58542
Niben101Scf00022g09011.1	Niben101Scf00022	939153;940769;943377	939918;940968;943859	-;-;-	1449	82.7393	92.7222	41.2532	41.2156	70.8478	72.7271	38.0882	37.604
Niben101Scf00022g09009.1	Niben101Scf00022	1041289;1041531;1043705;1046922	1041417;1041917;1045500;1046989	+;+;+;+	2380	1.59796	1.72356	1.28753	1.46491	1.89535	1.67364	1.88559	2.3977
Niben101Scf00022g09023.1	Niben101Scf00022	1059502;1059681	1059600;1060109	+;+	528	0.77174	1.13481	2.90182	1.47601	3.17076	2.38233	2.31803	4.09651
Niben101Scf00022g09004.1	Niben101Scf00022	1081251;1081387;1083049;1084598;1087608;1088473;1090575;1090773;1091819;1092369;1093811;1094111	1081286;1081548;1083117;1085456;1087713;1088539;1090654;1091227;1091993;1092758;1093942;1094513	+;+;+;+;+;+;+;+;+;+;+;+	2934	7.65392	8.05095	2.5522	2.34865	9.53388	11.6152	3.32176	3.29389
Niben101Scf00022t00025.1	Niben101Scf00022	41836	41907	-	72	0	0	0	0	0	0	0.314794	0
Niben101Scf00022t09007.1	Niben101Scf00022	934450	934522	+	73	0	0	0.295613	0	2.86671	0	0	1.89125
Niben101Scf00023g00004.1	Niben101Scf00023	714;1082;1444;1815;5240;5410;17676;17910;19210;23769;24415;25303;25473;25632;27933;29119;29238;31126;32759	1000;1297;1630;1876;5323;5470;17821;18026;19295;23857;24470;25383;25538;25724;27997;29209;29254;31261;32899	+;+;+;+;+;+;+;+;+;+;+;+;+;+;+;+;+;+;+	2081	1.1531	0.897008	2.31248	1.81336	1.59782	1.72382	2.60307	2.80855
Niben101Scf00023g01002.1	Niben101Scf00023	102521;106704;108099;108276;116618	102827;106764;108199;108464;116623	-;-;-;-;-	664	0.272743	0.0694137	0.324996	0.0617732	0	0	0.0682687	0
Niben101Scf00023g02002.1	Niben101Scf00023	231400;233316;233702;236273;236733;237027;237597;237967	232169;233495;233827;236637;236796;237191;237776;238538	+;+;+;+;+;+;+;+	2422	10.0944	10.6188	4.57968	5.02133	9.83083	10.0793	5.11885	5.7573
Niben101Scf00023g03015.1	Niben101Scf00023	287403;298261;299455;299899;300724;307949;317021;319003;319492	287649;298385;299691;300154;300937;308121;317079;319096;319810	+;+;+;+;+;+;+;+;+	1724	9.24416	9.86512	9.56317	9.43353	9.10397	9.55266	10.4386	11.9589
Niben101Scf00023g03016.1	Niben101Scf00023	353389;353829;354490;355875;356276;356653;358340;358742;359282;359444;360684;360857;361704;362481	353720;353893;354684;355972;356469;356834;358588;358806;359330;359600;360768;360926;361844;362977	+;+;+;+;+;+;+;+;+;+;+;+;+;+	2379	4.36768	3.93292	3.80072	4.15519	5.22906	4.68032	5.75443	5.08758
Niben101Scf00023g05010.1	Niben101Scf00023	490521;490871;491486;491821;493614;494033	490781;491083;491686;492075;493937;494606	+;+;+;+;+;+	1828	0.643961	0.378206	0.590255	0.493645	0.17808	0.203885	0.297574	0.226577
Niben101Scf00023g06002.1	Niben101Scf00023	657135;657802;657977;658164;658308;658530;659264;659429;659826;661454;661747;662251	657713;657894;658032;658228;658382;658608;659302;659537;659944;661570;662227;662650	+;+;+;+;+;+;+;+;+;+;+;+	2212	10.4592	12.3145	7.98021	8.55766	9.82858	9.42497	6.55774	7.6562
Niben101Scf00023g06009.1	Niben101Scf00023	678807	679133	+	327	3.87679	2.60758	4.09157	4.32753	1.35105	1.211	2.56456	1.97029
Niben101Scf00023g07007.1	Niben101Scf00023	708879;709628;709938;710170;712623;713477;714303;714504;715164;715406;715574;716013;716430;719724;722149;725415;727525;728006;729314;730724	709478;709706;709992;710255;712727;713557;714410;714581;715268;715477;715711;716115;716531;719814;722256;725490;727614;728178;730594;730848	-;-;-;-;-;-;-;-;-;-;-;-;-;-;-;-;-;-;-;-	3656	12.9411	15.4875	4.91092	4.49329	13.9475	14.6033	4.40161	5.02247
Niben101Scf00023g08011.1	Niben101Scf00023	862520;865297	863714;865352	+;+	1251	2.56959	1.65794	3.174	3.14762	1.37543	2.01098	3.44236	2.75902
Niben101Scf00023g08006.1	Niben101Scf00023	910049;910620;911114;911903;912522;912810;913323;913595;914603;914748;914927;915211;915442;915804;916659;917513;920681	910447;910702;911208;912006;912691;912924;913378;913693;914665;914810;915009;915319;915495;915878;916764;917619;921180	+;+;+;+;+;+;+;+;+;+;+;+;+;+;+;+;+	2281	9.70612	10.0426	4.04915	4.26178	12.2734	16.0331	5.94204	6.73863
Niben101Scf00024g00006.1	Niben101Scf00024	17313;18015;18359	17636;18223;18741	+;+;+	916	7.63652	7.01927	10.8134	11.2843	3.88383	3.76364	8.75926	8.13898
Niben101Scf00024g00011.1	Niben101Scf00024	34477;44385;45839;46138	35079;44880;46129;46415	-;-;-;-	1668	0.108574	0.0967131	0.15525	0.147545	0.111521	0.167582	0.163059	0.110361
Niben101Scf00024g00003.1	Niben101Scf00024	56292;56953;57622;59147;64068;64534	56847;57092;57781;59188;64419;65254	+;+;+;+;+;+	1971	28.8743	27.617	13.6201	13.8494	27.1335	27.0876	13.0173	14.0793
Niben101Scf00024g00008.1	Niben101Scf00024	71149;71363	71290;72177	+;+	957	0.0473097	0.0963233	0	0.0428604	0.048594	0.146043	0.236836	0.144265
Niben101Scf00024g00012.1	Niben101Scf00024	74113;76245;76406;76691;76838;77634	74629;76316;76474;76756;77038;78407	-;-;-;-;-;-	1699	8.66069	7.89429	8.38294	8.20831	9.25161	10.1731	9.57835	8.91154
Niben101Scf00024g01005.1	Niben101Scf00024	175609;176847;177035;177626;178038;178677;179012	176049;176931;177532;177836;178225;178918;179642	+;+;+;+;+;+;+	2296	2.30715	1.78662	1.95496	1.73288	2.75462	2.47548	2.70482	2.68586
Niben101Scf00024g02014.1	Niben101Scf00024	207935;208478;208652;215005;215388;216142;216537;216887	208002;208570;208809;215304;215604;216320;216778;217527	+;+;+;+;+;+;+;+	1898	0.954171	1.01992	1.06875	0.950878	0.514538	0.540006	0.692614	0.727403
Niben101Scf00024g02021.1	Niben101Scf00024	228114;228387;229362;231133;231299;231434;232686;232944;234801;234990;235191;235322;235586	228356;229277;229472;231219;231336;231515;232792;233100;234893;235113;235233;235510;237280	+;+;+;+;+;+;+;+;+;+;+;+;+	3860	3.6713	3.58218	3.35436	3.09225	3.16857	3.56047	3.53483	3.21308
Niben101Scf00024g02024.1	Niben101Scf00024	238214;239352	239248;239442	-;-	1126	0.241254	0.204666	0.191649	0.254993	0.454306	0.330997	0.724642	0.204353
Niben101Scf00024g02018.1	Niben101Scf00024	251114;251854;252365;252623;252864;253236;253756	251778;251961;252538;252751;253154;253474;255040	-;-;-;-;-;-;-	2891	0.610772	0.398571	0.462796	0.383075	0.289547	0.402869	0.815351	0.557148
Niben101Scf00024g02023.1	Niben101Scf00024	285408;286240;286858	285743;286369;287726	+;+;+	1335	0.101742	0.310724	0.226304	0.245797	0	0.0348972	0	0.0689444
Niben101Scf00024g03018.1	Niben101Scf00024	337144;337284;337891	337195;337750;338274	-;-;-	903	0.150417	0.102084	0.0955912	0.0454235	0	0.103184	0.250999	0.203856
Niben101Scf00024g03002.1	Niben101Scf00024	352335;353525;354532;354807;355204;355374;355798;358055;358489;359389;359725;359888;360051	352728;353743;354726;355099;355275;355621;357507;358387;358626;359623;359784;359960;360574	+;+;+;+;+;+;+;+;+;+;+;+;+	4494	3.05261	3.34347	4.14884	4.07071	3.88054	3.7009	5.63856	5.42742
Niben101Scf00024g03019.1	Niben101Scf00024	363073;363323;366115	363129;363443;367068	-;-;-	1132	0	0	0	0	0	0.0411553	0	0
Niben101Scf00024g03006.1	Niben101Scf00024	368414;369152;371203;371440;371665;372091;372424;373367;374446;374740;374989;375396;375523;375856;376087;376545;379054	369073;369238;371336;371587;372000;372303;372611;373480;374619;374806;375292;375448;375714;375984;376446;378949;379310	-;-;-;-;-;-;-;-;-;-;-;-;-;-;-;-;-	5821	4.55787	4.82998	4.13726	4.25606	5.39263	5.47032	4.54005	4.55381
Niben101Scf00024g04032.1	Niben101Scf00024	413290;413781;417972	413559;416493;418102	-;-;-	3114	2.19544	2.25717	3.40951	3.14809	2.65825	2.43112	4.45443	4.49268
Niben101Scf00024g04005.1	Niben101Scf00024	494721;495848;496095;497212;497568;499053;499588	495579;495991;496247;497327;497735;499283;500346	+;+;+;+;+;+;+	2430	10.173	8.85776	9.02263	9.86613	11.7888	10.8513	12.4519	12.6319
Niben101Scf00024g04006.1	Niben101Scf00024	553408;553876;554288;554480;554755;554978;555259;555557;555764;556039;556262;556543;556945	553790;553995;554386;554617;554889;555139;555465;555676;555901;556173;556423;556853;557013	+;+;+;+;+;+;+;+;+;+;+;+;+	2179	2.84659	2.24214	4.37735	5.66601	2.24092	1.81733	3.41174	3.48479
Niben101Scf00025g00005.1	Niben101Scf00025	891;2456;2744;2974;3132;3302;3705;3846;6588;6803;8907	1340;2537;2838;3045;3211;3386;3752;4262;6711;7064;9132	+;+;+;+;+;+;+;+;+;+;+	1941	141.868	142.641	75.3011	72.0816	114.955	122.35	63.7101	65.6283
Niben101Scf00025g00006.1	Niben101Scf00025	9653;16584;17016;17620;18237;18645;19713;33460	10158;16807;17463;17684;18430;18853;19889;33486	+;+;+;+;+;+;+;+	1850	5.12713	5.92951	7.92034	7.30554	4.56246	4.41954	8.02471	7.16426
Niben101Scf00028g00002.1	Niben101Scf00028	1373;2711;2989	2190;2808;3029	+;+;+	957	25.4053	27.9578	35.4476	39.0887	16.8135	15.5293	32.5886	27.3381
Niben101Scf00028g01004.1	Niben101Scf00028	111089;111237;111881;112027;112273	111146;111466;111945;112189;112314	+;+;+;+;+	558	1.62277	2.065	3.63529	2.38901	2.16687	1.92029	4.18372	3.29895
Niben101Scf00028g01007.1	Niben101Scf00028	118737;118916;119008;123330;124923;125169;125501;125775;133267	118844;118971;119109;123435;125071;125414;125669;125867;134063	+;+;+;+;+;+;+;+;+	1826	12.2982	14.375	2.18634	2.17891	15.1025	17.362	2.70592	2.40687
Niben101Scf00028g03009.1	Niben101Scf00028	346849	347076	-	228	0.595729	2.22367	2.3662	2.69851	1.8357	1.02166	2.08758	2.42213
Niben101Scf00028g03008.1	Niben101Scf00028	352945	353319	+	375	1.69028	3.93307	3.22257	3.93767	2.35622	0.621171	2.05498	2.94531
Niben101Scf00028g04012.1	Niben101Scf00028	372716;373662;373920	373525;373811;377127	+;+;+	4168	1.47732	1.21641	1.4704	1.49584	1.12691	1.07304	1.44648	1.47954
Niben101Scf00028g03005.1	Niben101Scf00028	373708;376254;376414	376080;376313;377065	-;-;-	3085	1.96658	1.59861	1.94462	1.99436	1.52251	1.43463	1.9102	1.96911
Niben101Scf00028g04008.1	Niben101Scf00028	452179	452763	+	585	0.657848	1.10303	0.774657	0.560922	1.03343	0.716735	0.619903	0.865341
Niben101Scf00028g04010.1	Niben101Scf00028	499143;500642;503372;503539	499840;500671;503432;504092	-;-;-;-	1343	7.07955	8.27093	2.3299	2.79456	10.8383	11.5689	3.71284	2.10741
Niben101Scf00028g04011.1	Niben101Scf00028	515362	515745	-	384	2.29914	1.08025	2.69747	2.51018	1.33216	2.36579	3.30534	2.3969
Niben101Scf00031g00001.1	Niben101Scf00031	5327;6665;6959;7323;12341;12513	6021;6815;7243;7494;12419;13044	+;+;+;+;+;+	1914	2.12894	1.61342	1.15002	1.1358	3.13431	3.09125	0.92366	1.13007
Niben101Scf00031g00002.1	Niben101Scf00031	19831;20054;20258;20485;21385;21603;22310;23421;24033;24269;30927	19843;20181;20347;20681;21523;21717;22605;23638;24192;24356;31401	-;-;-;-;-;-;-;-;-;-;-	1919	2.4419	2.23368	3.41857	3.17409	4.20454	3.66584	5.66925	4.60444
Niben101Scf00031g00003.1	Niben101Scf00031	46696;47430;47946;49310;49893;50080;50416;52046;52308;53288;53845	47329;47816;48944;49464;49980;50183;50638;52130;52699;53469;53945	-;-;-;-;-;-;-;-;-;-;-	3350	0.635207	0.632887	0.721471	0.587712	0.65245	0.737061	0.933671	1.14021
Niben101Scf00031g01003.1	Niben101Scf00031	146212;147202;147734;148816;149877	146758;147586;147978;149033;150260	-;-;-;-;-	1779	5.08998	4.75416	6.84146	8.34644	2.32653	2.56639	3.41443	3.3888
Niben101Scf00031g01007.1	Niben101Scf00031	158322;158495	158487;158679	-;-	351	0	0	0	0.116859	0	0	0	0
Niben101Scf00031g01005.1	Niben101Scf00031	185934	186830	-	897	4.11365	4.36757	6.95266	7.40783	3.62911	3.11624	7.95935	5.74614
Niben101Scf00031g02001.1	Niben101Scf00031	228930	229826	-	897	13.9814	15.5177	27.3295	26.9105	7.64705	6.57007	15.1859	13.724
Niben101Scf00032g01006.1	Niben101Scf00032	99532;100153;102017;103923;104243;105262;105566;105924;111669;112068;113012;113303;114254;116852	99564;100452;102349;104138;105178;105423;105844;106646;111970;112536;113205;113776;115268;117613	-;-;-;-;-;-;-;-;-;-;-;-;-;-	6198	3.26892	2.93365	4.58543	4.67551	3.18508	2.9465	5.75589	5.23837
Niben101Scf00033g00007.1	Niben101Scf00033	12095;15938;16534	12253;16005;16537	-;-;-	231	0	0.399054	0	0	0	0.605036	0.490589	0
Niben101Scf00033g00002.1	Niben101Scf00033	26965;27868;28021;30725;31143;31282;31464;31692;32342;32727	27541;27940;28141;30770;31203;31353;31613;31749;32457;33013	-;-;-;-;-;-;-;-;-;-	1561	2.04479	1.41727	1.46538	1.48462	3.15789	3.462	2.00371	3.12502
Niben101Scf00033g01001.1	Niben101Scf00033	175913;180083;180254;181922;183723;184004;184671;184884;185216;186122	176187;180126;180406;182035;183836;184131;184793;185003;185337;186608	+;+;+;+;+;+;+;+;+;+	1680	99.6059	98.8756	35.2983	36.5128	146.254	148.402	51.307	49.8828
Niben101Scf00033g03002.1	Niben101Scf00033	307521	307898	-	378	0	0	0	0	0	0.246496	0	0
Niben101Scf00033g07016.1	Niben101Scf00033	717453;718424;721211	717503;719402;721420	-;-;-	1240	1.49701	2.62048	3.41099	3.67172	2.36272	2.89295	4.16747	4.56493
Niben101Scf00033g07011.1	Niben101Scf00033	757841;760738	757909;760875	+;+	207	0	0	0	0.0990759	0	0.112531	0	0
Niben101Scf00033g07007.1	Niben101Scf00033	758124;760742;761737	758139;760934;761944	-;-;-	417	0.434296	1.21582	0.931499	1.67217	0.167282	0.279303	0.652236	0.551803
Niben101Scf00033g07004.1	Niben101Scf00033	789367;790857;792562;795384	789399;790884;792614;795479	+;+;+;+	210	9.48627	6.80387	8.83741	9.47307	11.2939	12.5343	16.6211	15.6688
Niben101Scf00033g07013.1	Niben101Scf00033	793838;794926	794451;795148	-;-	837	0.0540925	0.0550666	0	0	0.0555608	0	0.0541582	0
Niben101Scf00033g07005.1	Niben101Scf00033	796611;802367;802557;803681;803927;804597;805230;806120;806193	796634;802501;802689;803858;804571;804738;805325;806166;806371	+;+;+;+;+;+;+;+;+	1579	5.16122	5.07903	4.38701	4.50698	5.41913	5.19281	4.90912	4.37179
Niben101Scf00033g07014.1	Niben101Scf00033	811745;813540;814117;816263	813242;813922;814618;816636	-;-;-;-	2757	0.197064	0.133742	0.14089	0.0892653	0.168678	0.067592	0.263071	0.183614
Niben101Scf00034g00012.1	Niben101Scf00034	65295;72861;73126	65933;72998;73685	+;+;+	1337	1.59158	1.65472	2.25966	2.69973	1.49565	1.11504	1.42399	1.54893
Niben101Scf00034g01013.1	Niben101Scf00034	102714;103384;103669;104507;104650	103079;103572;103896;104573;104670	-;-;-;-;-	871	0.0519809	0.105834	0.247758	0.141277	0	0.0534877	0.312265	0.211345
Niben101Scf00034g01011.1	Niben101Scf00034	112891;113115;113925;114166	113014;113493;114061;114572	+;+;+;+	1047	0	0.0880434	0.082444	0.117528	0.0444168	0.0444965	0.173182	0.219773
Niben101Scf00034g01015.1	Niben101Scf00034	120599;122123	120767;122244	+;+	291	0	0.158387	0	0.140953	0	0.160095	0.545211	0.316291
Niben101Scf00034g01012.1	Niben101Scf00034	122267;123129;124275;124760;125341;125810;126100;126364;126912;127236	122554;123713;124653;124923;125722;126004;126278;126784;127096;127740	+;+;+;+;+;+;+;+;+;+	3283	1.48941	1.83914	2.13628	1.80537	1.89814	2.07893	2.93412	2.81758
Niben101Scf00034g04018.1	Niben101Scf00034	216870;217468;217752;218268;218915	217356;217646;218135;218694;219062	+;+;+;+;+	1625	3.64989	3.65889	2.33725	2.08242	3.23385	4.05672	2.78956	2.7329
Niben101Scf00034g04002.1	Niben101Scf00034	418125;418470;419501;419785;420300	418378;419389;419679;420168;421006	+;+;+;+;+	2444	2.07481	1.48984	1.97785	1.57759	1.71252	1.84902	2.85633	2.37257
Niben101Scf00034g04020.1	Niben101Scf00034	466787;467692;468431;468842;469826;469991;471140;471339;471592;471889	467521;467719;468651;468988;469888;470903;471242;471490;471657;472429	+;+;+;+;+;+;+;+;+;+	2969	3.65985	2.54593	2.63114	2.92883	2.49047	3.05982	2.44286	2.61955
Niben101Scf00034g04016.1	Niben101Scf00034	473683;474414;474580;476310;476455	474322;474491;474756;476362;476652	-;-;-;-;-	1146	10.8645	10.4971	5.64914	6.19198	13.7971	14.6349	6.96174	7.99132
Niben101Scf00034g04023.1	Niben101Scf00034	521086;522541;522747;525446	521555;522611;522875;525931	-;-;-;-	1156	95.4073	94.5737	55.7414	59.823	112.741	121.95	81.5438	75.3405
Niben101Scf00035g01012.1	Niben101Scf00035	121157;122865;123570;125741;126045;126240;127215;128459;130058;131106;132792;133073;133938;134392	121177;123484;123819;125887;126133;126332;127341;128523;130232;131291;132941;133155;134053;134453	+;+;+;+;+;+;+;+;+;+;+;+;+;+	2184	2.99556	2.95453	4.19935	3.73739	5.8237	4.7889	6.41351	7.10113
Niben101Scf00035g01004.1	Niben101Scf00035	147630	150077	+	2448	1.0727	1.23323	1.76305	1.63366	1.46276	1.44635	2.25911	1.74832
Niben101Scf00035g01005.1	Niben101Scf00035	154310	154957	-	648	0.0698694	0	0	0	0	0.143789	0	0.0710191
Niben101Scf00035g01009.1	Niben101Scf00035	170775;172665;174575;176444	171089;172737;175635;176591	-;-;-;-	1597	3.0193	3.1314	3.75652	3.31324	3.7419	3.15058	4.79702	4.66832
Niben101Scf00035g04007.1	Niben101Scf00035	509845;510130;510270	509925;510189;510593	+;+;+	465	0.0973664	0	0	0	0	0	0	0.0989686
Niben101Scf00037g01004.1	Niben101Scf00037	23694;70905;72361;75384;86438;87045;89724;90520;90783;90971	23707;71328;72501;75764;86542;87185;89828;90612;90894;91334	+;+;+;+;+;+;+;+;+;+	1880	5.43064	5.73682	3.99454	3.89447	10.748	11.0398	6.53433	5.75255
Niben101Scf00037g01005.1	Niben101Scf00037	139243;140211;140759;141877;142051;142486	139496;140413;140909;141962;142155;142784	+;+;+;+;+;+	1098	125.25	118.039	140.661	147.091	100.611	95.0425	122.326	119.64
Niben101Scf00037g02012.1	Niben101Scf00037	193667;193741;193936;195827;196005;196206;196436;196692;197438;198236;199015;200176	193718;193837;194070;195921;196099;196341;196588;197228;197646;198368;199152;200936	+;+;+;+;+;+;+;+;+;+;+;+	2541	9.41678	10.2847	4.46711	5.43186	12.015	13.54	6.47577	6.28456
Niben101Scf00037g02018.1	Niben101Scf00037	200568;200900;201153;201431;201708;202061;202827;203381	200774;201056;201292;201578;201973;202338;203299;203502	-;-;-;-;-;-;-;-	1791	0.0505588	0.102938	0	0	0.0259656	0.0130061	0.0506202	0.0256954
Niben101Scf00037g02013.1	Niben101Scf00037	208364;211427	208597;212348	+;+	1156	5.36568	4.94399	3.36016	3.44177	7.92506	8.14077	4.35266	4.69758
Niben101Scf00037g02016.1	Niben101Scf00037	214874;216084;220891	215983;216223;221438	-;-;-	1798	0.856153	1.32017	0.900155	0.866887	2.3666	2.07287	1.5253	1.89405
Niben101Scf00037g03004.1	Niben101Scf00037	409858;410879	410226;411277	-;-	768	17.2436	16.9839	12.8692	14.9276	12.6252	13.8004	13.2214	13.3028
Niben101Scf00039g01002.1	Niben101Scf00039	93318;93945;94599;94759;94955;97250;99098;99382;99664;100835;101431;102198;102374;103029;103618	93731;94045;94677;94845;95077;97511;99230;99515;99803;100892;101589;102277;102605;103115;104064	+;+;+;+;+;+;+;+;+;+;+;+;+;+;+	2536	1.96384	2.34452	1.4551	1.36671	2.14551	2.62699	1.9126	2.16855
Niben101Scf00039g01003.1	Niben101Scf00039	115780	117480	-	1701	0	0	0	0	0	0.0273885	0.0266493	0.0541098
Niben101Scf00039g01013.1	Niben101Scf00039	129108;129780;130437;132205;132390;134260;134593;135657;136125;136874;141903;142724	129517;129968;130533;132272;132576;134447;134725;135771;136233;137140;141990;143122	-;-;-;-;-;-;-;-;-;-;-;-	2250	2.61591	2.29429	1.53456	1.73185	1.3848	1.61504	1.10808	1.41129
Niben101Scf00039g01010.1	Niben101Scf00039	147383;149182;150277;150459;153975;155217	149049;149855;150366;150803;154277;155605	-;-;-;-;-;-	3468	5.87484	6.72488	7.25547	7.29159	6.26227	5.69585	8.92099	7.89566
Niben101Scf00043g01001.1	Niben101Scf00043	127920;130395;134426;138336;138585;138835	128250;130719;134513;138435;138745;139963	+;+;+;+;+;+	2134	7.68027	7.5162	3.1146	2.70054	7.88875	8.96171	4.03598	3.55828
Niben101Scf00043g03010.1	Niben101Scf00043	309082	309675	+	594	0	0.0775938	0	0	0	0	0	0.0774754
Niben101Scf00043g03001.1	Niben101Scf00043	328679;329042;330077;330300;330550;330871;331411;331790;331963;332397;332459;332710;332909;333459;341025;341258	328958;329167;330214;330395;330792;331018;331580;331867;332034;332426;332500;332802;333001;333477;341132;341797	+;+;+;+;+;+;+;+;+;+;+;+;+;+;+;+	2276	1.82017	1.9542	2.55998	2.42392	2.37017	2.17996	3.0373	3.5688
Niben101Scf00043g03003.1	Niben101Scf00043	349884;351688	350626;352222	-;-	1278	1.13366	1.08194	1.62101	1.42823	0.709574	1.09361	1.45426	1.90851
Niben101Scf00043g03015.1	Niben101Scf00043	402624	402920	-	297	0.762212	0.310375	0.435954	1.10485	0.782903	0.470584	0.915766	1.16213
Niben101Scf00043g03012.1	Niben101Scf00043	411869	413341	+	1473	7.22316	5.63227	10.094	9.85755	9.80287	9.3144	17.0951	16.1524
Niben101Scf00043g03002.1	Niben101Scf00043	413399;413630;416057;417209	413581;413696;416072;417278	+;+;+;+	336	3.9077	6.17286	5.58761	6.04275	3.80616	8.66588	9.51129	10.8203
Niben101Scf00043g03016.1	Niben101Scf00043	416568	417017	-	450	0	0.614543	0.479549	0.911498	1.03343	0.310585	1.00734	0.40907
Niben101Scf00044g00020.1	Niben101Scf00044	87888;90923;91649;92880;94186	88544;91037;92185;93381;94328	+;+;+;+;+	1954	2.57194	2.28802	3.45673	3.33765	2.62986	2.92068	4.54696	4.74571
Niben101Scf00044g00024.1	Niben101Scf00044	97725;99542	99426;99999	-;-	2160	0.146726	0.106691	0.279737	0.132927	0.172239	0.172547	0.39874	0.276975
Niben101Scf00044g00021.1	Niben101Scf00044	115400;115758;115917;116053;116612;116785;120169;120717;121529;121735;122365	115659;115820;115970;116148;116698;117357;120645;120781;121631;121814;122953	+;+;+;+;+;+;+;+;+;+;+	2447	0.296039	0.188356	0.264565	0.251435	0.437107	0.266542	0.657634	0.470172
Niben101Scf00044g00016.1	Niben101Scf00044	146382;147741;147781;148623;149550	146756;147775;148185;148795;149763	+;+;+;+;+	1202	0.0376667	0.0575175	0.0359064	0.102373	0.154757	0.0387586	0.15085	0.229719
Niben101Scf00046g00015.1	Niben101Scf00046	2667;2797;12940	2702;2919;13119	+;+;+	339	71.853	68.2523	23.1711	22.5051	77.9189	84.93	30.2871	26.7434
Niben101Scf00046g00002.1	Niben101Scf00046	32233;32749;33409;35274	32633;32840;34403;36473	+;+;+;+	2688	3.70558	3.37793	3.88563	3.90642	3.28714	2.9464	5.63257	4.24593
Niben101Scf00046g00003.1	Niben101Scf00046	61312;62332;62928;64719	61333;62416;63011;65763	+;+;+;+	1236	86.0636	88.4524	23.2034	22.699	102.114	106.293	30.4036	30.1218
Niben101Scf00046g01018.1	Niben101Scf00046	98485;99601;99787;100887	98618;99692;100030;101299	-;-;-;-	883	0	0	0	0	0.105333	0.105522	0	0
Niben101Scf00046g01017.1	Niben101Scf00046	145351;145705;146029;153896;154102;154323;154518;154710;154835	145614;145766;146080;154010;154196;154429;154632;154754;155333	+;+;+;+;+;+;+;+;+	1354	14.646	13.2077	5.96072	5.72548	16.4517	19.4403	9.02256	8.39515
Niben101Scf00046g01019.1	Niben101Scf00046	155843;156096;156211;156380;165457;165647;167008;167212;167462;167594;167742;167887;168239;168739;168904;169759;170574;170750;170922;171060	155862;156128;156283;156546;165538;165735;167119;167292;167520;167639;167808;167951;168290;168806;168964;169795;170617;170814;170972;171387	-;-;-;-;-;-;-;-;-;-;-;-;-;-;-;-;-;-;-;-	1600	0.0282971	0.144033	0.080924	0.102544	0.174392	0.145587	0.0991603	0.258865
Niben101Scf00046g02010.1	Niben101Scf00046	221134;222421;222661;223781;224010;224714;225170	221971;222553;222856;223905;224168;225063;225597	+;+;+;+;+;+;+	2229	10.7857	10.587	14.3381	15.7151	15.9605	14.6932	27.7392	27.542
Niben101Scf00046g02008.1	Niben101Scf00046	243199;243894;244155;246908;247733;248124	243203;244026;244341;247320;248036;248729	+;+;+;+;+;+	1648	0.65935	0.643256	0.890426	0.871123	8.76191	9.86598	15.9537	14.0044
Niben101Scf00046g02003.1	Niben101Scf00046	252023;254332	253253;254658	-;-	1558	0.552139	0.828331	1.4682	1.34268	0.98501	0.358828	1.30929	1.44737
Niben101Scf00046g03001.1	Niben101Scf00046	290355;291367;292628;292935;293445;294221	290763;291516;292816;293051;293605;294828	+;+;+;+;+;+	1634	5.54166	6.13509	4.345	4.66906	6.16169	6.20125	5.95066	6.25246
Niben101Scf00046g03002.1	Niben101Scf00046	329916;330495;330650;331046;331263;331497;331753;331939;332153;332397;334511;335425;335784	330395;330551;330926;331173;331368;331576;331850;332052;332293;332481;334844;335754;335816	-;-;-;-;-;-;-;-;-;-;-;-;-	2263	7.38251	6.88407	6.71327	6.2079	8.13776	7.55533	7.52168	6.50752
Niben101Scf00046g03003.1	Niben101Scf00046	382325;382928;383589;384018;385058	382712;382976;383906;384115;385492	-;-;-;-;-	1288	9.94793	8.87461	7.47248	6.36917	10.9401	11.6469	9.29133	10.1831
Niben101Scf00046g04019.1	Niben101Scf00046	402227;406170;406465;406796;407022;407745	402631;406373;406637;407017;407037;408187	+;+;+;+;+;+	1463	0	0	0	0	0.063574	0	0	0
Niben101Scf00046g04025.1	Niben101Scf00046	409504;410222;410367;412002;412215;413149;413465;417156	409987;410235;410517;412087;412324;413225;413558;417585	-;-;-;-;-;-;-;-	1446	22.7003	20.0173	16.5206	16.2538	21.0814	19.3471	14.6242	15.006
Niben101Scf00046g04021.1	Niben101Scf00046	418188;418265	418241;418708	+;+	498	0.545487	1.29572	1.81998	1.89438	0.560294	0.608074	2.23011	1.38616
Niben101Scf00046g04020.1	Niben101Scf00046	418725;419068	419024;419253	+;+	486	0.465796	1.70706	2.84177	1.77236	1.24395	1.05446	3.26454	2.65138
Niben101Scf00046g04022.1	Niben101Scf00046	437158;437732;438065;438288;438528;439195;441290;441485;441670;441887;442065;442301;442444;442608;442964	437352;437915;438146;438431;438632;439278;441405;441586;441783;441943;442131;442354;442518;442643;443936	+;+;+;+;+;+;+;+;+;+;+;+;+;+;+	2388	31.7288	31.9528	14.4136	14.5914	36.5531	40.3254	18.3372	18.5681
Niben101Scf00046g04027.1	Niben101Scf00046	442768;444239;444435;445247;445847;446110;446424;447292;447972	443891;444276;444518;445356;445957;446188;446506;447347;449111	-;-;-;-;-;-;-;-;-	2825	26.9008	27.4586	10.0451	10.0475	29.2854	32.7186	11.826	11.7047
Niben101Scf00046g04007.1	Niben101Scf00046	462510;462848;463073;463688;463869;464399;464612;466581;466794;468395;469562;470108;470256;470441;470966;471168;472457	462736;462983;463235;463753;463966;464516;464826;466698;467003;468471;469655;470173;470333;470542;471101;471304;472506	+;+;+;+;+;+;+;+;+;+;+;+;+;+;+;+;+	2091	15.1243	15.595	5.95481	7.61108	27.956	30.3901	12.7905	13.3153
Niben101Scf00046g05001.1	Niben101Scf00046	490155;490518;490728;491133;491313	490399;490581;490795;491222;491448	+;+;+;+;+	603	0	0	0	0	0.0771217	0.07726	0	0.0763191
Niben101Scf00046g05006.1	Niben101Scf00046	508432	509505	+	1074	3.246	3.19717	6.00776	5.74779	4.24342	3.83894	7.04858	7.60579
Niben101Scf00046g05007.1	Niben101Scf00046	509579;510152;510529	509670;510236;510576	+;+;+	225	2.61591	4.19938	8.91962	7.10969	6.7173	6.62582	9.06608	8.48821
Niben101Scf00046g05014.1	Niben101Scf00046	510734;511781;511944;512960;515478;515679	511462;511849;512148;513033;515572;515889	-;-;-;-;-;-	1383	4.71414	3.91588	1.96605	2.46164	3.76608	4.4634	1.90106	2.1962
Niben101Scf00046g05010.1	Niben101Scf00046	525731	526123	-	393	11.4053	9.26505	9.22492	10.3326	10.9457	15.3514	12.9763	9.95352
Niben101Scf00046g05013.1	Niben101Scf00046	558857;559254;559708;561478	559117;559618;560228;562039	+;+;+;+	1709	0.397385	0.404541	0.808135	0.648023	0.54423	0.327123	1.14055	0.700135
Niben101Scf00046g06001.1	Niben101Scf00046	632477;633902	633067;634259	-;-	949	2.38543	2.08841	3.31996	4.14929	2.15616	1.52184	4.15569	3.34606
Niben101Scf00046g06006.1	Niben101Scf00046	668133	670376	+	2244	6.82964	7.37369	8.80884	8.00608	5.05663	4.54667	7.35306	7.52651
Niben101Scf00046g07018.1	Niben101Scf00046	687699;687923;689280;689505;689791;690964;691350;691565;691945;692081;692496	687731;688073;689412;689697;689927;691252;691456;691700;691990;692324;693096	+;+;+;+;+;+;+;+;+;+;+	2070	5.07434	5.34385	5.19164	5.25102	5.97593	5.4465	5.84697	5.71364
Niben101Scf00046g07016.1	Niben101Scf00046	694353;698650;700713;702056;702771	695191;698706;700782;702732;702870	-;-;-;-;-	1743	8.33815	9.65181	11.4151	11.6957	7.52395	8.71349	11.9373	12.0926
Niben101Scf00046g07019.1	Niben101Scf00046	694986;695513;695899;696114;696601	695065;695801;696005;696254;696760	+;+;+;+;+	777	1.3402	1.77956	3.44387	2.92982	0.987545	1.40903	2.71282	2.60605
Niben101Scf00046g07007.1	Niben101Scf00046	749347;750284;750351	749367;750300;751257	-;-;-	945	0	0.0487732	0	0	0	0	0	0
Niben101Scf00046g07021.1	Niben101Scf00046	758053;759073	758179;759285	+;+	340	0.133163	0.135561	0.253879	0.241279	0.273555	0.274046	0.933273	0.135354
Niben101Scf00046g07033.1	Niben101Scf00046	766083;768183	766110;768373	+;+	219	0.413474	0	0.985376	1.77929	0.424698	1.06365	1.34542	1.05069
Niben101Scf00046g07025.1	Niben101Scf00046	772183;773979;774466;776816;777504	772958;774099;774743;776990;777692	-;-;-;-;-	1539	6.17793	6.78333	2.84645	3.22489	6.72335	8.30952	3.1369	4.00697
Niben101Scf00046g07010.1	Niben101Scf00046	778182;778944;779632	778195;779118;780171	-;-;-	729	1.67687	1.58061	2.30894	3.43219	2.10514	1.34204	3.17126	2.77764
Niben101Scf00046g07015.1	Niben101Scf00046	785205;785547;786699;786764;786992;787362;787623;788119;788457	785457;785656;786749;786821;787034;787479;787672;788208;788546	+;+;+;+;+;+;+;+;+	863	0.209851	0.373853	0.575126	0.807991	0.350265	0.647802	1.31316	1.65311
Niben101Scf00046g08004.1	Niben101Scf00046	798962;799864;801719;805262;806175;807441;808137;808461;809581;809945;811929;812120	799785;800001;801904;805387;806383;807700;808361;808791;809854;810089;812032;812443	-;-;-;-;-;-;-;-;-;-;-;-	3146	10.7288	10.0503	8.34105	8.33778	9.8966	10.3882	8.30673	8.3454
Niben101Scf00046g08005.1	Niben101Scf00046	841524	842150	+	627	1.15535	0.36755	1.72087	0.91586	5.04354	4.23525	8.89257	9.61511
Niben101Scf00046g08003.1	Niben101Scf00046	856799;857518;858774;858930;859449;859638;859799;860793;861382;862864	857330;857628;858836;859035;859523;859696;860176;861281;861459;863448	-;-;-;-;-;-;-;-;-;-	2476	1.152	1.22859	1.02844	0.99396	0.413206	0.658551	1.04355	0.76205
Niben101Scf00046g09010.1	Niben101Scf00046	921847;922678;923328	922554;922807;923551	-;-;-	1062	0.0852644	0	0	0.0386228	0.0875789	0	0.128052	0
Niben101Scf00046g09009.1	Niben101Scf00046	952171;953406	952785;955293	+;+	2503	0.524565	0.626082	0.50005	0.376908	0.371589	0.316417	0.488982	0.84576
Niben101Scf00046g09011.1	Niben101Scf00046	955388;955884;956628;956790;956955;957264;957849	955604;956480;956702;956839;957196;957349;958247	-;-;-;-;-;-;-	1666	0.0271761	0.055331	0.155436	0.172342	0.0558276	0.0559277	0.136046	0.0828699
Niben101Scf00046g09025.1	Niben101Scf00046	962537;963253;964746;965078;965441;965887;967478;967752;968449;970653;970984;971402;971698;971953;979739;979995;981681;982986;983737	963087;963523;964885;965189;965600;966424;967564;967931;968821;970763;971156;971547;971875;972090;979910;980185;981926;983316;984164	-;-;-;-;-;-;-;-;-;-;-;-;-;-;-;-;-;-;-	4526	3.13106	3.73736	2.02161	1.83971	4.49015	4.72466	2.97462	2.69452
Niben101Scf00046g09013.1	Niben101Scf00046	986021;989570	987292;990819	-;-	2522	5.38565	5.26333	4.32964	3.75695	6.04816	5.63413	4.92487	4.70788
Niben101Scf00047g02009.1	Niben101Scf00047	188977;192652	189729;193763	-;-	1865	6.02054	5.95596	8.07649	8.55538	15.3726	12.8023	24.9256	21.1102
Niben101Scf00047g02014.1	Niben101Scf00047	242496;243471;244807;244975;245808;246037;247348;248467;248725;249489;249788;250800;251637;252004;252232;252653;253508	242870;244179;244897;245101;245933;246215;247432;248634;248759;249697;249851;250866;251723;252080;252397;252764;254778	+;+;+;+;+;+;+;+;+;+;+;+;+;+;+;+;+	3948	14.0998	13.4723	15.3868	15.6205	13.2399	13.2459	21.1439	19.4782
Niben101Scf00047g03013.1	Niben101Scf00047	286040;287354;288783;289051;289242;290093;291513	287049;287520;288966;289128;289440;290331;291994	-;-;-;-;-;-;-	2359	3.97287	4.02488	5.23256	4.6425	4.96783	5.6087	7.70559	7.1791
Niben101Scf00047g03001.1	Niben101Scf00047	313327;314866	314023;315092	+;+	924	0	0	0	0.0443912	0.301977	0.0504197	0.932119	0.199222
Niben101Scf00047g03008.1	Niben101Scf00047	316329;323246;324805;325046;325951	316726;323443;324977;325148;326593	+;+;+;+;+	1515	0.478156	0.760573	0.512786	0.460262	1.04366	1.29154	0.538579	0.60753
Niben101Scf00047g03003.1	Niben101Scf00047	340423;340776	340681;340803	+;+	287	0.473262	0.642379	0.751907	0.928966	0	0.649307	0.868701	1.68367
Niben101Scf00047g03004.1	Niben101Scf00047	341080;343424;344210	343345;343526;344836	+;+;+	2996	1.07295	0.930737	0.504199	0.732454	0.853719	0.82415	0.612778	0.798752
Niben101Scf00047g03014.1	Niben101Scf00047	345265;346554;348553	345595;346957;348763	-;-;-	946	0	0	0	0.0433588	0	0	0	0
Niben101Scf00047g03028.1	Niben101Scf00047	352266;352510	352284;353026	+;+	536	0.126704	0.128985	0.0805214	0.076525	0.173524	0.0869175	0.422858	0.0858589
Niben101Scf00047g03022.1	Niben101Scf00047	375011;375568	375464;375584	+;+	471	1.63414	4.50143	5.22312	4.92035	2.86333	2.62118	3.89784	5.17852
Niben101Scf00047g03012.1	Niben101Scf00047	382626;385871;386951;387806;388582;389381	382651;386102;387088;387871;388650;389816	+;+;+;+;+;+	967	7.35081	6.98272	4.26239	4.41139	8.53623	7.94931	3.49236	2.87925
Niben101Scf00047t03034.1	Niben101Scf00047	324571	324643	-	73	1.86063	0.63138	0	0.280941	0.637047	0.638189	0	1.26083
Niben101Scf00048g00003.1	Niben101Scf00048	9213;10455	9454;10491	+;+	279	0.162277	0	0.309387	0.588063	0.500047	0	0.162475	0.164948
Niben101Scf00048g00004.1	Niben101Scf00048	12947;13859;14125;14859	13216;13975;14406;15600	+;+;+;+	1411	1.34767	0.816632	0.489406	0.494186	0.197751	0.330176	0.192759	0.293539
Niben101Scf00048g00007.1	Niben101Scf00048	75982	76314	+	333	1.0877	1.86854	1.94412	1.66287	1.53618	0.979323	2.17804	2.90219
Niben101Scf00048g01007.1	Niben101Scf00048	214850;215304;215824	215171;215662;216150	-;-;-	1008	0.673741	1.0974	1.54141	1.13937	1.15338	0.739489	2.11362	1.55228
Niben101Scf00049g00001.1	Niben101Scf00049	2145;4869;5061;5709;6579;6762;7373;8941;9202;10266	2291;4969;5101;5758;6648;6819;7498;9088;9349;10523	+;+;+;+;+;+;+;+;+;+	1147	6.07882	6.6705	5.43726	5.22105	9.28467	7.94064	5.84908	5.61714
Niben101Scf00049g01003.1	Niben101Scf00049	86762;87711;88561;88863	87599;88475;88658;89809	-;-;-;-	2648	0.256469	0.0696234	0.309679	0.20137	0.403928	0.263904	0.325256	0.278069
Niben101Scf00049g03004.1	Niben101Scf00049	369226;369600;369850;370058;370240;370394	369485;369745;369955;370135;370293;370448	-;-;-;-;-;-	699	0.453402	0.131876	0.432212	0.528121	0.13306	0.333246	0.778204	0.395025
Niben101Scf00049g03001.1	Niben101Scf00049	370531;370736;370925;371105;371362;371548	370659;370822;371004;371234;371444;371656	-;-;-;-;-;-	618	0.146522	0.372902	0.488861	0.331856	0.22575	0.0753848	0.550126	0.148933
Niben101Scf00050g00008.1	Niben101Scf00050	84465;84891;86432;86615;86804;87740;87901;88058;88312	84612;85140;86519;86724;86879;87804;87966;88166;88559	+;+;+;+;+;+;+;+;+	1160	19.5543	18.5555	19.0125	21.2336	23.4727	20.5227	25.0294	22.5738
Niben101Scf00050g01002.1	Niben101Scf00050	183341;184327	183724;184539	-;-	597	0.758382	0.308815	0.650645	1.58024	0.623175	0.468219	0.151861	0.693775
Niben101Scf00050g03001.1	Niben101Scf00050	299999;300858;301002;302479	300062;300916;301083;302579	+;+;+;+	306	113.632	109.578	143.794	144.432	96.3523	84.3452	159.101	134.226
Niben101Scf00050g03005.1	Niben101Scf00050	305663;306481;306826;307028;307272;307440;307751;308116;311445;311686;311838;312349;315759;315886;323524;323756;323944;324201;324770;328427;328857;329073	306376;306594;306929;307135;307352;307508;307840;308205;311534;311748;312077;312465;315818;315960;323646;323845;324000;324288;324955;328550;328953;329320	-;-;-;-;-;-;-;-;-;-;-;-;-;-;-;-;-;-;-;-;-;-	3028	14.4588	16.2718	6.17887	5.66902	24.358	25.6787	8.94482	9.80289
Niben101Scf00050g03006.1	Niben101Scf00050	355264;355671;356071;356277;357258;357947	355649;355989;356180;356351;357792;358238	-;-;-;-;-;-	1717	0.870174	0.510031	0.904916	0.740559	0.650033	0.841131	1.16164	0.857689
Niben101Scf00050g03002.1	Niben101Scf00050	443546;443786;444120;446159;446705;449365;451408;451841;452109	443614;443851;444913;446574;446814;449436;451514;451934;452439	+;+;+;+;+;+;+;+;+	2059	9.34533	9.55839	7.18975	7.16161	6.39182	6.21095	5.4599	4.71603
Niben101Scf00050g03004.1	Niben101Scf00050	460533;460809;462092	460714;460863;462746	+;+;+	892	15.2779	15.243	2.75795	3.77066	23.2522	24.1296	4.3196	4.7207
Niben101Scf00050g03017.1	Niben101Scf00050	463580;464104;464347;464482;464664;469370;469887	463999;464175;464407;464581;464737;469828;469988	-;-;-;-;-;-;-	1288	0.175759	0.107354	0.0335089	0.127383	0.252741	0.180853	0.0703888	0.178651
Niben101Scf00051g00011.1	Niben101Scf00051	32750;36432;43826;43957;44171;44364;46531	33231;36900;43881;44087;44267;44540;46542	+;+;+;+;+;+;+	1424	21.4136	22.3171	31.7483	33.3987	26.224	21.6417	35.7805	37.7471
Niben101Scf00051g01009.1	Niben101Scf00051	94541;97333	96143;97778	+;+	2049	40.5247	34.7986	48.4254	50.8664	34.9975	32.5364	52.2328	48.6033
Niben101Scf00051g01015.1	Niben101Scf00051	139243;139460;141957;142100;143240;143738;145090;147372	139422;139883;142001;142243;143485;144343;145254;147723	-;-;-;-;-;-;-;-	2162	12.879	11.4267	8.90338	9.04964	9.93758	9.52442	8.30289	7.89712
Niben101Scf00051g03003.1	Niben101Scf00051	340171;342321;342556	340912;342464;342755	+;+;+	1086	5.29464	5.38998	8.20665	7.21393	6.44467	5.46956	10.6021	8.30571
Niben101Scf00051g03010.1	Niben101Scf00051	354422;354906;355120	354735;355036;355226	-;-;-	552	0	0	0	0	0	0	0.0821203	0
Niben101Scf00051g03009.1	Niben101Scf00051	356378;357343;357607;359395;359571	356495;357510;357734;359494;359972	+;+;+;+;+	916	23.0825	20.2779	8.76382	7.43329	21.323	24.0568	8.83349	8.81723
Niben101Scf00051g04005.1	Niben101Scf00051	391857;392883;393892;394493;395319;400625;402677	392805;393058;394392;395230;395494;402548;402782	-;-;-;-;-;-;-	4570	1.17894	1.08923	1.29384	1.23411	1.28218	1.03982	1.43827	1.48031
Niben101Scf00051g04021.1	Niben101Scf00051	454128;454940	454428;454962	+;+	324	3.07426	1.92045	5.12851	4.55749	0.574129	0.143789	1.539	1.27834
Niben101Scf00051g05017.1	Niben101Scf00051	460665	461177	+	513	1.23559	0.359382	2.52394	1.47919	0.951845	1.18059	1.41381	2.51183
Niben101Scf00051g05008.1	Niben101Scf00051	461217;462333;463864;463963;465782;465920	461963;462440;463917;464051;465847;465959	+;+;+;+;+;+	1104	1.12778	2.06657	2.65837	2.21063	1.26371	1.73016	2.01195	2.66785
Niben101Scf00051g05002.1	Niben101Scf00051	499570;499931;501871;502009;503638;503834	499658;499993;501926;502061;503756;504306	+;+;+;+;+;+	853	46.8147	54.574	21.7062	22.0715	64.223	65.9766	25.588	26.3821
Niben101Scf00051g05021.1	Niben101Scf00051	558615;559214	558983;559579	+;+	735	0	0	0.0587203	0	0	0	0	0
Niben101Scf00051g05016.1	Niben101Scf00051	600328;602371;602759;603583	600672;602577;603419;603971	+;+;+;+	1602	0.438058	0.431561	0.484938	0.422464	0.116116	0.203567	0.396146	0.315995
Niben101Scf00052g04001.1	Niben101Scf00052	409432	410562	+	1131	0.600469	0.774291	0.686888	1.088	1.76807	1.4829	1.76352	1.66829
Niben101Scf00052g08003.1	Niben101Scf00052	855909;858295;862546;864261;874511;876931;877294;877789;878738	855969;858401;862662;864359;874699;877112;877653;877807;878992	+;+;+;+;+;+;+;+;+	1389	8.36079	9.34092	7.50396	7.79597	12.823	14.2212	9.90481	10.1384
Niben101Scf00052g09012.1	Niben101Scf00052	878637;879390	879162;879530	-;-	667	6.3467	8.49949	2.78239	2.33682	10.0748	10.5818	1.93691	3.10482
Niben101Scf00052g09009.1	Niben101Scf00052	891749;893565;893790;895016;895289;895510;895682;895889;896016;896239;897248	891974;893699;893929;895133;895409;895582;895791;895918;896106;896320;897333	-;-;-;-;-;-;-;-;-;-;-	1212	1.19539	1.08382	1.56684	1.28602	1.24702	1.36458	1.94487	2.08838
Niben101Scf00052g09016.1	Niben101Scf00052	1031786;1033955;1034422;1035611;1037427;1038208	1031922;1034315;1034518;1035719;1037566;1038265	+;+;+;+;+;+	902	15.2591	13.9498	13.2301	14.779	9.28026	8.13479	10.4783	8.41836
Niben101Scf00054g00002.1	Niben101Scf00054	27918;28077;28458;29143;29631;29774;30298;31515;33095;33335;35621;35985;36053	28056;28365;28508;29211;29700;29824;30509;31616;33235;33796;35964;36025;36151	-;-;-;-;-;-;-;-;-;-;-;-;-	2070	17.2462	16.8109	11.0401	11.8495	18.467	19.4566	13.8729	12.0387
Niben101Scf00054g00003.1	Niben101Scf00054	37062;38899;39057;40759	37873;38960;39294;40921	-;-;-;-	1275	10.8306	11.2967	4.40057	4.34302	11.5623	11.0349	4.72858	5.66682
Niben101Scf00054g00013.1	Niben101Scf00054	46385;46420;46994	46407;46488;47938	+;+;+	1037	4.62796	3.24457	4.39086	5.91331	2.87009	2.2912	5.20185	3.9053
Niben101Scf00054g01013.1	Niben101Scf00054	171544;172749;173191;173605;173803;174073;174283;174569;174737;174982;175215;175556;175846;176716	171688;173102;173278;173732;174040;174193;174446;174649;174903;175087;175465;175757;176497;176870	+;+;+;+;+;+;+;+;+;+;+;+;+;+	2852	34.5757	32.0793	42.8114	44.8287	51.6734	49.5771	66.1042	60.3977
Niben101Scf00054g01010.1	Niben101Scf00054	183756;184423;185163;185464;186351;186531;187966	184255;184557;185362;185730;186453;186638;188105	-;-;-;-;-;-;-	1453	33.4502	33.1485	18.9361	15.5121	47.6726	54.2669	21.4797	21.965
Niben101Scf00055g00003.1	Niben101Scf00055	21492;23391;24112;24613;26559;30045	21548;23681;24261;24937;27487;30393	-;-;-;-;-;-	2101	1.98255	1.97438	3.07108	3.3384	2.53439	2.4835	3.8081	3.87702
Niben101Scf00055g00004.1	Niben101Scf00055	77031;77573;77794	77328;77679;77982	-;-;-	594	0.990876	1.08631	0.944567	1.24295	1.48751	1.0196	1.44996	0.774754
Niben101Scf00055g01004.1	Niben101Scf00055	89615;90760	90002;90897	-;-	526	0	0	0	0	0	0	0.0861795	0
Niben101Scf00055g03017.1	Niben101Scf00055	231536;231675;232845;233339	231637;231841;232884;234579	+;+;+;+	1550	34.9205	35.2222	61.8572	66.8055	42.7241	38.7881	88.175	72.0739
Niben101Scf00055g03019.1	Niben101Scf00055	333668;334955;335189;335930;336125;336832	333774;335055;335365;336028;336283;337262	+;+;+;+;+;+	1074	0.463715	0.51498	0.964457	0.649252	2.20831	2.47254	4.51616	4.71345
Niben101Scf00055g03020.1	Niben101Scf00055	338319;341291;342947	339001;342085;343337	-;-;-	1869	12.1122	10.7274	10.5301	10.3476	7.71341	7.17886	8.35544	8.49494
Niben101Scf00055g03005.1	Niben101Scf00055	378487;384506	379028;385380	+;+	1417	0.415371	0.32527	0.18275	0.274993	0.0328189	0.361655	0.287914	0.389728
Niben101Scf00055g04003.1	Niben101Scf00055	386821;387107;387972;388171;388445	386908;387880;387994;388296;391214	-;-;-;-;-	3781	9.17842	9.15475	15.1532	14.8025	12.361	11.6315	21.5262	21.3549
Niben101Scf00056g01003.1	Niben101Scf00056	104935;105162;105612;105808;105991;106611;108440;109038	104940;105238;105711;105904;106064;106662;108565;109761	+;+;+;+;+;+;+;+	1256	1.47794	1.21098	0.65289	0.81643	1.22185	1.14986	1.66019	1.20913
Niben101Scf00056g02008.1	Niben101Scf00056	227825	228271	+	447	0.202574	0	0.675875	0.183523	0.104037	0.521116	0.304231	0.102954
Niben101Scf00056g04001.1	Niben101Scf00056	357857;358118;358281;359289;360109;360798	358033;358181;358576;359507;360318;360821	+;+;+;+;+;+	990	1.69211	1.11735	2.13617	1.86443	1.29179	1.22352	1.85443	2.5102
Niben101Scf00056g04002.1	Niben101Scf00056	361474;361704;361882;362688;363345	361563;361802;361911;362741;363431	+;+;+;+;+	360	1.25765	1.79242	3.47673	2.05087	1.48556	0.970579	2.39244	1.78968
Niben101Scf00056g03004.1	Niben101Scf00056	381314;381925;382627	381510;382141;382629	-;-;-	417	0	0	0	0.0983631	0	0	0	0
Niben101Scf00056g04010.1	Niben101Scf00056	430130	430834	+	705	0	0.0653769	0.0612191	0.465446	0.0659637	0.33041	0.128597	0.195831
Niben101Scf00056g06003.1	Niben101Scf00056	633097;633606;634044;634427	633483;633945;634286;635086	+;+;+;+	1630	0.138882	0.0848295	0.185347	0.301969	0.0570606	0.114326	0.0278101	0.141167
Niben101Scf00056g07001.1	Niben101Scf00056	692344;694092	693322;694544	+;+	1432	0.474253	0.354049	0.663064	0.544226	0.681978	0.455467	0.443174	0.642743
Niben101Scf00056g07005.1	Niben101Scf00056	773476;774673;775816;776156	774370;774704;775906;776166	-;-;-;-	1029	0.615992	0.716668	0.838862	1.19584	0.903876	0.814947	0.969163	1.78894
Niben101Scf00056g09002.1	Niben101Scf00056	1066311;1066681;1067500;1068923;1070900;1071745;1072041;1072387;1073233;1075946;1076255;1077240	1066599;1067412;1067571;1069015;1071677;1071906;1072225;1073123;1075870;1076161;1076575;1077516	-;-;-;-;-;-;-;-;-;-;-;-	6500	8.6685	7.94888	9.01368	9.21315	8.17047	8.18512	9.26484	10.1882
Niben101Scf00057g00012.1	Niben101Scf00057	269;728	531;1177	+;+	713	0.0634999	0	0	0.0575279	0	0	0.063577	0
Niben101Scf00057g00032.1	Niben101Scf00057	9463;11199;11587;11900;12173;12459;12678;12865	10336;11342;11703;12015;12340;12586;12777;15234	+;+;+;+;+;+;+;+	4017	60.5363	65.1374	99.2334	97.5759	88.0423	79.444	155.153	162.578
Niben101Scf00057g00027.1	Niben101Scf00057	13851	14354	-	504	446.87	488.251	748.525	728.914	677.543	610.402	1195.9	1259.53
Niben101Scf00057g00033.1	Niben101Scf00057	63783;66258;66758;67141;67734	65690;66381;67051;67343;68541	+;+;+;+;+	3337	0.854765	1.02209	1.4615	1.37667	1.28211	1.22857	2.32289	1.8342
Niben101Scf00057g00034.1	Niben101Scf00057	91078;92176;92356;93283;93520;94031;94722	91188;92245;92515;93364;93736;94095;95431	+;+;+;+;+;+;+	1415	12.2868	11.2051	6.31379	6.75411	11.9958	14.2727	7.0158	7.4153
Niben101Scf00057g00035.1	Niben101Scf00057	97350;99831;100034;100399;101022	98436;99880;100312;100601;101654	+;+;+;+;+	2252	0.84439	0.880062	1.11157	1.1839	0.846661	0.961959	1.54993	1.69613
Niben101Scf00057g00011.1	Niben101Scf00057	100071;102268;103175;104459;104793	100239;103083;103501;104701;105119	-;-;-;-;-	1882	3.60856	2.2776	1.4333	1.87434	2.02623	3.04479	1.9269	2.10295
Niben101Scf00058g00001.1	Niben101Scf00058	34299;36526;38198;38972;40507;41639;42277;42984	35660;37122;38559;39275;40629;42085;42894;43174	+;+;+;+;+;+;+;+	4004	6.1513	5.9743	6.07401	6.6177	6.34732	6.52741	7.78904	7.79266
Niben101Scf00058g00002.1	Niben101Scf00058	55162;55774;57133;58584;58743;58942;59116;63966;70559;70771;71039	55661;55838;57220;58662;58807;59011;63802;64043;70639;70944;71342	-;-;-;-;-;-;-;-;-;-;-	6191	0.734966	0.818927	0.679704	0.642657	0.811255	1.01212	0.867655	0.743343
Niben101Scf00058g01002.1	Niben101Scf00058	182654;184079	182729;184608	-;-	606	25.8503	24.0721	36.6072	33.6735	18.1874	18.8734	31.4545	33.3002
Niben101Scf00058g02017.1	Niben101Scf00058	218595;219174;219399;219988	219059;219303;219606;221061	-;-;-;-	1877	0	0	0.0459877	0.109263	0.0495519	0	0.0966018	0.12259
Niben101Scf00058g02016.1	Niben101Scf00058	221701;229307;230059;230285	222508;229433;230163;230710	-;-;-;-	1466	12.2299	11.9157	4.94597	4.61656	14.0211	16.239	6.09147	5.58774
Niben101Scf00058g02009.1	Niben101Scf00058	254415;254818;255249;255415;255739;256088;256553;256920;257241;257421;257662;258115;258553;258906;259136;259493;259826;260611;261413;263585	254673;254909;255323;255552;255822;256217;256730;257058;257330;257582;257826;258252;258741;259034;259371;259655;259963;260841;261590;264053	-;-;-;-;-;-;-;-;-;-;-;-;-;-;-;-;-;-;-;-	3383	0.0133832	0	0.0127577	0	0	0	0	0
Niben101Scf00058g03001.1	Niben101Scf00058	293338	295350	+	2013	0.494813	0.892965	0.825454	1.32446	0.554449	0.624873	0.990829	1.14308
Niben101Scf00058g03014.1	Niben101Scf00058	307775;308085;310046;312139;312789	308077;308405;312131;312221;312999	-;-;-;-;-	3004	5.10931	4.11195	5.30154	5.72114	3.83925	4.38118	6.23218	5.80617
Niben101Scf00058g03015.1	Niben101Scf00058	370692;371548;372112;376373	370698;371735;372243;378086	-;-;-;-	2041	1.44189	1.17429	1.91373	1.869	1.82281	2.23694	3.19823	3.24691
Niben101Scf00058g06004.1	Niben101Scf00058	660464	661483	-	1020	0.0887753	0	0.169253	0.160853	0.0455926	0.137023	0	0.0902361
Niben101Scf00058g07005.1	Niben101Scf00058	756108;757076;758069;759377;759895;761710	756671;757584;758244;759410;760070;762781	-;-;-;-;-;-	2531	21.6986	23.0271	13.7783	14.3423	21.2494	19.4653	13.4773	13.6734
Niben101Scf00058g08006.1	Niben101Scf00058	847152;850680;855635	848031;850987;856863	-;-;-	2417	6.06919	6.045	4.07131	4.23411	7.46533	6.14874	4.3605	4.49351
Niben101Scf00058g09013.1	Niben101Scf00058	943946;944538;945643;947830	944170;944652;946037;947898	+;+;+;+	804	7.63037	9.11495	12.1319	11.9634	8.1267	7.2721	14.5745	13.3654
Niben101Scf00058g09014.1	Niben101Scf00058	948775;949506;949961;950236;950896;952288;953546;954185	949390;949573;950070;950298;950970;952392;953595;954497	-;-;-;-;-;-;-;-	1400	5.85346	6.1564	9.01724	10.4301	8.07184	8.11959	12.6278	12.8857
Niben101Scf00058g09015.1	Niben101Scf00058	975325;976311;978098;979346;980795;982698;992065;992234;993608;996064	976232;977966;978290;979445;980881;982936;992153;992363;995953;996403	-;-;-;-;-;-;-;-;-;-	6088	4.80419	4.72415	3.6297	3.83359	4.25094	4.04047	4.60154	4.43725
Niben101Scf00058g09016.1	Niben101Scf00058	1032882;1033080;1034667;1035176;1035931;1036260;1036660;1036809	1032922;1034584;1035096;1035333;1036151;1036487;1036697;1037262	-;-;-;-;-;-;-;-	3075	6.99376	5.96556	9.13015	9.76415	6.18547	5.42388	9.75894	9.35374
Niben101Scf00059g00006.1	Niben101Scf00059	9201;11904;12332;12680;17406;17919	9309;12255;12541;12747;17886;18225	+;+;+;+;+;+	1527	8.36127	9.83993	2.6851	2.83388	16.141	16.6886	7.34727	6.31387
Niben101Scf00059g00007.1	Niben101Scf00059	50992	52911	+	1920	0.0235809	0	0.0224789	0.085453	0	0.0727934	0.0472192	0.167783
Niben101Scf00059g01004.1	Niben101Scf00059	138781	139740	-	960	0.141486	0	0.134873	0	0.0484421	0	0.188877	0.143814
Niben101Scf00059g01005.1	Niben101Scf00059	139758	140732	-	975	0	0.0472725	0.0885322	0.126207	0.0953937	0.0477823	0	0.141601
Niben101Scf00059g02013.1	Niben101Scf00059	248335;248660;249179;253225;255440;255693;256845;257024;261546;262744	248473;249153;249448;253809;255605;255772;256928;257098;261638;263150	+;+;+;+;+;+;+;+;+;+	2393	25.0878	28.6984	16.5297	16.4721	37.8176	36.7563	20.3258	19.1255
Niben101Scf00059g03006.1	Niben101Scf00059	278657	279214	+	558	1.37936	0.660799	0.69612	1.69068	0.583389	0.500944	0.974847	0.412369
Niben101Scf00059g03008.1	Niben101Scf00059	312078	312383	+	306	0	0	0	0	0	0.304495	0	0
Niben101Scf00059g03004.1	Niben101Scf00059	330039;331058;331866;334026;334210;334395;334870;335279;335619;335936;336322;337522	330732;331189;332237;334130;334290;334746;335175;335496;335743;336171;336448;337836	-;-;-;-;-;-;-;-;-;-;-;-	3063	0.354753	0.421332	0.528397	0.569129	0.599714	0.456296	0.44398	0.631034
Niben101Scf00059g04020.1	Niben101Scf00059	402317;403676;406255;408142;408345;409699	403206;403865;407949;408231;408433;410317	-;-;-;-;-;-	3573	4.02955	3.57322	3.11647	3.56449	3.08468	2.46434	2.67694	2.52449
Niben101Scf00059g04016.1	Niben101Scf00059	458798	459853	-	1056	6.4526	5.73952	6.58018	6.50608	7.09016	7.14699	8.99311	8.84672
Niben101Scf00059g04025.1	Niben101Scf00059	506414;506611;507766	506516;506672;508133	+;+;+	533	76.1952	74.8434	95.1451	89.9228	117.788	103.227	139.691	143.112
Niben101Scf00059g04022.1	Niben101Scf00059	507749;509642;509953	507838;509747;510101	-;-;-	345	43.8318	43.4856	63.926	61.9423	61.4667	54.2849	92.1061	96.176
Niben101Scf00059g04024.1	Niben101Scf00059	510136;510775	510327;513000	-;-	2418	0.674075	0.50513	0.740743	0.949949	0.730839	0.558745	1.31229	1.38937
Niben101Scf00059g04019.1	Niben101Scf00059	513034;517114;523766;525842;526158;526824;527615;527778;527994;528428	513526;517281;523836;525896;526337;526908;527674;527851;528080;528469	+;+;+;+;+;+;+;+;+;+	1315	40.5241	37.2756	34.2814	33.6093	50.4829	53.6025	39.5909	44.1656
Niben101Scf00061g00002.1	Niben101Scf00061	46429;49925;50092;50284;50794;51402;51565;51850;52102	46978;50000;50153;50383;50835;51464;51704;51908;52356	+;+;+;+;+;+;+;+;+	1347	1.00836	0.992302	0.672864	0.822176	2.38219	2.2827	1.98552	1.77659
Niben101Scf00062g00001.1	Niben101Scf00062	15679;16721;17060;18638;18881;19356;19541;19733;20214;20432;20662;21311;21593;21825;24061;24204;25683;26151;27682;28287	16347;16820;17112;18784;19029;19398;19636;19846;20318;20524;20754;21420;21641;21938;24120;24272;25784;26270;28080;28339	-;-;-;-;-;-;-;-;-;-;-;-;-;-;-;-;-;-;-;-	2738	5.68836	6.0433	4.64224	4.62158	6.90433	6.76357	7.35915	6.42907
Niben101Scf00062g00005.1	Niben101Scf00062	43704;44258;44521;45502;45615;68495	43818;44385;44605;45602;45807;68604	+;+;+;+;+;+	732	0	0	0	0	0	0	0.0619268	0
Niben101Scf00062g01025.1	Niben101Scf00062	106207;108476;108783;112271	106662;108643;108932;112822	-;-;-;-	1326	2.35596	2.6417	2.37605	2.41279	5.68153	6.14846	6.22182	6.59417
Niben101Scf00062g01019.1	Niben101Scf00062	161051;161243;161770;162181;165020	161126;161365;162034;162302;165317	+;+;+;+;+	884	0	0	0	0.0463998	0.105214	0.0527011	0.153836	0.0520593
Niben101Scf00062g01026.1	Niben101Scf00062	166587;167049;167523;167704;167835;167954;168751;168955;169146;169372;171782;172118;172344;172743;173029;173193;173469;173833;174002	166964;167139;167601;167747;167870;168031;168831;169045;169297;169422;171847;172197;172407;172897;173107;173354;173540;173897;174333	-;-;-;-;-;-;-;-;-;-;-;-;-;-;-;-;-;-;-	2156	9.21888	8.93595	11.1102	10.4541	8.82203	9.01072	12.8464	12.6577
Niben101Scf00062g01027.1	Niben101Scf00062	190696;191115;191745;197389	191021;191205;191812;197437	-;-;-;-	534	2.54356	1.94202	1.01029	0.307247	4.18017	5.23458	0.848884	1.03417
Niben101Scf00062g01023.1	Niben101Scf00062	208909;210405;211066;211399;212995;213346;213916;214075;214324;215187	209010;210458;211131;211478;213058;213500;213994;214236;214395;215423	-;-;-;-;-;-;-;-;-;-	1071	0.401603	0.408835	0.564176	0.382983	0.347372	0.521992	1.14278	0.687513
Niben101Scf00062t01030.1	Niben101Scf00062	236808	236879	-	72	0.628825	0.640149	0	0.569686	0	0	0.629589	0.639172
Niben101Scf00063g00013.1	Niben101Scf00063	33537;35532	33720;36137	+;+	790	4.24099	5.54255	0.710219	0.726891	7.65263	7.25354	1.31975	1.57285
Niben101Scf00063g00002.1	Niben101Scf00063	36777	37235	+	459	0.591835	0.100415	0.658205	0.625538	0.506584	0.304495	0.790072	0.501311
Niben101Scf00063g00016.1	Niben101Scf00063	37531;39411;42447;43519;44434;48466;50035;50218	38182;40676;43501;44197;45507;48555;50145;51326	+;+;+;+;+;+;+;+	6036	3.53292	3.34455	2.67423	2.57548	4.18355	4.8008	3.53721	3.01923
Niben101Scf00063g01019.1	Niben101Scf00063	123991;124771;125583;125782;125929;127256;128733	124296;125275;125669;125847;126387;127864;129037	+;+;+;+;+;+;+	2337	4.30087	3.22457	5.31875	5.08988	1.95012	1.95362	3.13259	3.03258
Niben101Scf00063g01017.1	Niben101Scf00063	150866;151235;151384;151731;152126;152257;152734;153111	151146;151326;151600;151800;152191;152327;153009;153249	-;-;-;-;-;-;-;-	1212	0	0	0	0	0	0	0.0374013	0
Niben101Scf00063g01018.1	Niben101Scf00063	167099;167839;168142;168611;168768;169236;169809	167750;168012;168277;168693;168926;169306;170584	-;-;-;-;-;-;-	2051	0.154524	0.258432	0.399819	0.259984	0.181392	0.249861	0.397829	0.291694
Niben101Scf00063g02005.1	Niben101Scf00063	183107;183614;184034;187556	183429;183925;184147;187622	-;-;-;-	816	3.9394	6.10024	3.01481	2.06092	4.9297	3.88232	1.83321	3.13006
Niben101Scf00063g01016.1	Niben101Scf00063	183544;184441;185084;185276	184294;185075;185197;186079	+;+;+;+	2304	2.26967	2.1505	2.7443	2.83063	1.68538	1.9816	2.52819	2.59664
Niben101Scf00063g02006.1	Niben101Scf00063	201061;202128;202278;202532;202891;203061;203391;203630;203849	201465;202196;202349;202631;202967;203160;203494;203726;204223	-;-;-;-;-;-;-;-;-	1399	1.3916	1.812	1.92814	1.89108	1.82827	1.69834	2.12233	2.68096
Niben101Scf00063g02016.1	Niben101Scf00063	204473;206154	204731;206164	-;-	270	0.167687	0.170706	0.15985	0.151916	0.516716	0.690189	0.839452	2.38624
Niben101Scf00063g02003.1	Niben101Scf00063	224603;226376;227206;228470	226180;227027;227445;228881	-;-;-;-	2882	11.5152	11.7866	18.0755	18.3383	15.6843	13.7242	28.5635	27.6011
Niben101Scf00063g02008.1	Niben101Scf00063	267213;269948	268780;270146	-;-	1767	0.358718	0.182589	0.219827	0.348195	0.447411	0.263655	0.538731	0.468799
Niben101Scf00063g03008.1	Niben101Scf00063	324894;326508;328240	325019;326562;328619	+;+;+	561	38.2137	31.4666	39.4282	39.4089	34.6503	32.8855	41.2903	44.995
Niben101Scf00063g03007.1	Niben101Scf00063	347567;348623;348839;348983;349862	347821;348745;348895;349057;350949	+;+;+;+;+	1598	167.644	145.194	69.1821	65.4405	163.347	194.66	64.7192	70.1393
Niben101Scf00063g04014.1	Niben101Scf00063	396219;396447;398209;398580;399237;399737;400306;400575;400973;401552;402055	396419;397094;398493;398897;399464;399834;400396;400955;401182;401675;402834	+;+;+;+;+;+;+;+;+;+;+	3364	1.80348	1.63044	2.27087	2.30449	2.02524	1.84191	2.57375	2.62661
Niben101Scf00063g04015.1	Niben101Scf00063	413212;414302;415092;415410;417965;418307;418769;419512;419729;422066;422216;422338;423479;429709;429857;431283;431452;435417;435680;435853;436243	413818;415008;415313;416535;418226;418436;418840;419610;419770;422146;422266;422419;423573;429780;429973;431351;431518;435564;435722;436038;436314	+;+;+;+;+;+;+;+;+;+;+;+;+;+;+;+;+;+;+;+;+	4350	6.02631	5.07528	5.7794	5.84145	4.76804	4.98543	5.87211	5.73404
Niben101Scf00063g04006.1	Niben101Scf00063	445402	445746	-	345	0.787398	0.267193	0.1251	0.237782	0.134795	0.270074	0.52557	0.133392
Niben101Scf00063g05003.1	Niben101Scf00063	510301;510999;511379;511698;511972;512205;512854;513544;514373;514574;515097	510547;511186;511563;511880;512103;512390;512943;513627;514498;514801;515528	+;+;+;+;+;+;+;+;+;+;+	2081	11.2046	10.3211	11.2721	11.7277	11.1289	9.35786	11.8826	12.4284
Niben101Scf00063g05010.1	Niben101Scf00063	516491	519040	-	2550	0	0	0	0	0	0	0	0.0360944
Niben101Scf00063g05004.1	Niben101Scf00063	523956;524207;525077;525230;526643;527179;528006;528579;528732;528880;529551;530092;530268;530579;531380;531556;531800;533388;533604	524127;524586;525145;525306;526715;527248;528055;528615;528793;528918;529728;530152;530449;530640;531466;531640;531882;533489;534028	-;-;-;-;-;-;-;-;-;-;-;-;-;-;-;-;-;-;-	2294	8.60509	9.03129	2.88796	3.68334	6.99391	8.05234	3.28023	2.76845
Niben101Scf00063g05012.1	Niben101Scf00063	555762	557114	-	1353	6.09026	5.82521	7.51223	8.88256	9.55523	10.1405	15.5624	17.551
Niben101Scf00063g06001.1	Niben101Scf00063	596761	598506	+	1746	0	0	0	0	0	0.0800477	0.0259624	0.0263576
Niben101Scf00063g06032.1	Niben101Scf00063	601455;601891;602907;603052;604442;604856;605422	601657;602019;602965;603240;604612;605333;605481	+;+;+;+;+;+;+	1289	14.2605	14.267	7.86848	8.65535	17.7864	21.0892	13.3283	11.7461
Niben101Scf00063g06009.1	Niben101Scf00063	605866;606922;608642;609665;610239;610464;611350	606684;607668;608738;609777;610376;610625;612398	-;-;-;-;-;-;-	3125	0.507084	0.501467	0.441953	0.406893	1.86018	1.77406	2.4007	2.57714
Niben101Scf00063g06038.1	Niben101Scf00063	636930;637923;639827;640362;641262;641509	637489;638554;639890;640408;641419;641909	-;-;-;-;-;-	1862	0.291786	0.618833	0.579477	0.374488	1.07395	0.425345	1.04684	1.53237
Niben101Scf00063g06018.1	Niben101Scf00063	644182;644271	644254;644387	-;-	190	0.953166	0.242583	0.681465	0	0.48952	0.245199	0	0
Niben101Scf00063g06039.1	Niben101Scf00063	644702;645881	644899;646330	-;-	648	0	0.497893	0.33302	0.443089	0.143532	0.143789	0.209863	0.319586
Niben101Scf00063g06040.1	Niben101Scf00063	646853;649514;650591;651762	649052;650195;650628;651948	-;-;-;-	3107	3.40986	3.61961	2.84766	2.38949	4.63996	4.43836	3.66203	3.70296
Niben101Scf00063g06034.1	Niben101Scf00063	652849;654357;654866;655070;655620;655855;656947;657186;658438;658921;659170;659564;660312;661151;661883;662311	653337;654406;654937;655109;655721;655976;657079;657259;658519;658985;659472;659655;660376;661856;662284;663463	+;+;+;+;+;+;+;+;+;+;+;+;+;+;+;+	3950	110.455	119.41	58.3527	60.8148	85.2149	89.5252	49.961	51.0826
Niben101Scf00063g06042.1	Niben101Scf00063	660343;661841;662476;662713;663217;663353;665343;666799;667005;667390;669731	661820;662050;662580;662754;663273;663462;665421;666912;667145;667504;670176	-;-;-;-;-;-;-;-;-;-;-	2897	176.866	184.514	156.317	164.742	145.156	146.823	138.792	139.316
Niben101Scf00063g06035.1	Niben101Scf00063	674491;674649;674826;676332;682177;682197	674614;674739;674930;676808;682190;682438	+;+;+;+;+;+	1053	0.0859932	0.350167	0.122961	0.409006	0.0883275	0.0442429	0	0
Niben101Scf00063g07011.1	Niben101Scf00063	772623;773556;774194;775126;775664	773443;773833;775013;775403;776251	-;-;-;-;-	2785	0.0812844	0.0496489	0.0464913	0.117824	0.116887	0.184009	0.19532	0.280914
Niben101Scf00063g08003.1	Niben101Scf00063	813739;814976;815130;816808	814887;815047;815192;817356	-;-;-;-	1833	26.0216	25.0695	28.1137	27.3673	36.039	32.9393	42.1278	41.8527
Niben101Scf00063g08002.1	Niben101Scf00063	874499;874815;875126;875416;875798	874748;875026;875308;875580;876297	+;+;+;+;+	1310	2.35017	2.42768	3.36051	3.00586	3.72745	3.48519	7.28401	6.74497
Niben101Scf00063g10001.1	Niben101Scf00063	1026592;1026817;1027035;1028972	1026742;1026948;1027248;1029506	+;+;+;+	1032	0.789687	0.312631	1.00371	0.437201	1.66731	1.08344	2.24017	2.40804
Niben101Scf00063g10020.1	Niben101Scf00063	1030245	1030514	+	270	0	0	0	0	0.344477	0	0	0
Niben101Scf00063g10008.1	Niben101Scf00063	1045366;1045891;1046462	1045571;1046306;1046774	+;+;+	935	576.547	616.58	965.318	941.822	437.515	403.121	766.132	790.394
Niben101Scf00063g10005.1	Niben101Scf00063	1047271;1049062;1049206;1049651;1050001;1050774;1051652;1051845;1052101;1052408	1048783;1049108;1049440;1049806;1050104;1050836;1051769;1051901;1052286;1052666	-;-;-;-;-;-;-;-;-;-	2738	4.83676	4.92386	6.99883	6.51665	3.63475	3.08827	5.85256	6.71481
Niben101Scf00063g10004.1	Niben101Scf00063	1047323;1047911	1047755;1048223	+;+	746	10.2871	10.3797	13.1619	12.1788	4.11433	5.15213	8.38552	12.0295
Niben101Scf00063g10017.1	Niben101Scf00063	1057720;1057803;1057935;1058391	1057782;1057826;1058044;1058565	-;-;-;-	372	0	0.371699	0.81214	0.0551309	0	0.375708	0.974847	0.989686
Niben101Scf00063g10026.1	Niben101Scf00063	1088047	1088709	-	663	0	0	0	0	1.5782	1.7567	4.78602	2.84591
Niben101Scf00063g11003.1	Niben101Scf00063	1175674;1178740	1177484;1179354	-;-	2426	14.1276	14.135	20.9037	19.5957	7.6485	7.08611	11.8651	12.2544
Niben101Scf00063g12003.1	Niben101Scf00063	1262645;1263131;1263296	1263030;1263192;1264167	+;+;+	1320	10.4271	11.1037	13.3075	12.4295	8.6315	7.19993	13.7021	12.4464
Niben101Scf00063g12004.1	Niben101Scf00063	1267992;1268318;1268713;1268896	1268241;1268589;1268789;1269228	-;-;-;-	932	0.0485788	0.0494536	0.0926168	0	0.19959	0	0	0
Niben101Scf00063g13014.1	Niben101Scf00063	1286726	1288120	+	1395	481.542	471.909	694.434	684.021	348.483	317.098	544.355	554.653
Niben101Scf00063g13005.1	Niben101Scf00063	1311086;1311415	1311092;1313181	+;+	1774	6.20176	6.28746	6.31335	7.21389	13.8019	12.3166	15.9065	16.2524
Niben101Scf00063g13002.1	Niben101Scf00063	1316183;1318029	1317832;1318343	-;-	1965	0.276491	0.187647	0.241605	0.438354	0.26033	0.213379	0.484447	0.304461
Niben101Scf00063g13004.1	Niben101Scf00063	1341750;1343371	1342391;1343785	-;-	1057	9.63762	8.98267	6.08397	5.54919	12.715	14.589	7.93389	9.40436
Niben101Scf00063g14001.1	Niben101Scf00063	1379388;1380598;1381407;1382218;1385388;1386527;1386719;1389823	1379542;1380926;1381478;1382285;1385544;1386610;1386808;1390523	+;+;+;+;+;+;+;+	1656	5.08528	4.49496	4.43062	4.2355	7.54012	7.20198	6.77492	8.44819
Niben101Scf00063g14006.1	Niben101Scf00063	1388720;1393477;1395063;1396379;1396553	1390484;1394091;1396275;1396440;1396740	-;-;-;-;-	3843	2.54475	2.1948	2.62236	2.4762	3.03132	3.23678	3.59175	3.36501
Niben101Scf00063g14005.1	Niben101Scf00063	1409067;1409715;1409869	1409682;1409845;1410183	+;+;+	1062	0.0426322	0.1302	0.121919	0.0772456	0	0	0.042684	0.130001
Niben101Scf00063g14011.1	Niben101Scf00063	1448565	1448828	-	264	0	0	0	0	0	0	0	0.17432
Niben101Scf00063t08001.1	Niben101Scf00063	824705	824778	-	74	0	0	0	0	0	0	0.612573	0
Niben101Scf00063t13008.1	Niben101Scf00063	1311217;1311264	1311252;1311301	-;-	74	1.22366	0.622847	1.16647	2.21716	1.25688	1.25913	1.83772	3.73138
Niben101Scf00064g00018.1	Niben101Scf00064	23025;24128;24441	23164;24346;24707	+;+;+	626	0	0.0368137	0.0689448	0.163808	0	0.297686	0.217238	0
Niben101Scf00064g00021.1	Niben101Scf00064	71033;71650;71915;72565	71443;71774;72146;72762	-;-;-;-	966	1.68728	1.28825	2.14457	1.27383	0.481412	0.77164	0.703888	1.23864
Niben101Scf00064g01004.1	Niben101Scf00064	185674;186012;186118;186714;191558	185869;186033;186630;186831;192020	+;+;+;+;+	1312	2.24306	2.70502	2.00665	1.90706	4.07623	3.72844	2.24579	2.10459
Niben101Scf00066g00001.1	Niben101Scf00066	35808;36208;36376;37932;40918;42909	35888;36293;36427;37961;40969;43150	+;+;+;+;+;+	543	4.58591	2.75865	2.62295	2.87046	8.94974	7.72173	4.21581	3.05108
Niben101Scf00066g00002.1	Niben101Scf00066	46362;46533;46785;47425;47761;47988;49820	46393;46679;46936;47669;47889;48941;50241	+;+;+;+;+;+;+	2081	1.13134	0.974527	1.67992	1.61626	0.581026	0.55968	0.958452	0.995155
Niben101Scf00066g00012.1	Niben101Scf00066	68846	69205	-	360	1.00612	1.15227	0.839212	1.48118	0.775074	1.68234	3.65162	2.17319
Niben101Scf00066g01002.1	Niben101Scf00066	136273	136509	-	237	0	0	0	0	0.196221	0.393146	0.382535	0.582537
Niben101Scf00066g02010.1	Niben101Scf00066	226200;227998;228161;228335;228518;228640;228823;229050;229257;229432	226378;228072;228226;228432;228555;228727;228964;229138;229322;229860	+;+;+;+;+;+;+;+;+;+	1270	1.46165	1.30651	1.08748	0.968916	1.46471	1.24723	1.17788	1.19581
Niben101Scf00066g02006.1	Niben101Scf00066	241031	243268	-	2238	19.2491	19.8944	27.9341	27.2533	21.3197	18.7975	34.2206	35.2761
Niben101Scf00066g02012.1	Niben101Scf00066	270031;270997;271398;272045;272440;272607;272799;273082;273973;276297	270618;271060;271706;272286;272504;272675;273008;273874;274041;276305	-;-;-;-;-;-;-;-;-;-	2418	1.44177	1.4868	1.65105	1.56063	2.40407	2.08084	2.7277	2.93099
Niben101Scf00066g05001.1	Niben101Scf00066	468655;469834;473701	469006;469937;473839	+;+;+	595	1.44577	2.47883	2.7564	3.89493	2.89187	2.50556	5.33299	4.7954
Niben101Scf00066g05007.1	Niben101Scf00066	583746;584242;592375;592632	584096;584345;592504;592658	+;+;+;+	612	0.813774	0.527181	1.41044	0.70373	1.93768	1.29411	2.25911	1.80472
Niben101Scf00067g00005.1	Niben101Scf00067	34590;38064	36198;39454	-;-	3000	1.53936	1.87436	2.33061	1.95516	1.24012	1.30446	1.84344	1.56469
Niben101Scf00067g00006.1	Niben101Scf00067	66730;67502;69570;70249;70789;71519;72098;74262;74962;75440;75814;77304;78356;78530;80169;80429;81154	67262;67837;69642;70331;70827;71596;72253;74327;75042;75502;75921;77387;78427;78588;80224;81127;81184	-;-;-;-;-;-;-;-;-;-;-;-;-;-;-;-;-	2617	2.60372	3.09972	1.29462	1.49681	1.81255	1.95822	1.03929	1.0727
Niben101Scf00067g01004.1	Niben101Scf00067	94343;95308;95612;96456;96796	94665;95399;96373;96720;97298	+;+;+;+;+	1945	0.442279	0.284364	0.377229	0.347963	0.119549	0.143716	0.209755	0.189287
Niben101Scf00067g01010.1	Niben101Scf00067	108186;109123;110346;110802;111032	108823;109378;110579;110932;111878	-;-;-;-;-	2106	6.75046	5.93095	10.2775	9.5532	5.78545	4.8446	10.547	9.87712
Niben101Scf00067g02002.1	Niben101Scf00067	215801;216195;216462;216637;217440;217795;217970;218773;219348;219797;221178;223733;224735	216007;216321;216535;216696;217524;217868;218029;218857;219527;219854;221248;223900;225147	-;-;-;-;-;-;-;-;-;-;-;-;-	1662	13.9477	13.5749	7.81648	7.70002	14.2983	16.6505	8.37331	9.67757
Niben101Scf00067g02001.1	Niben101Scf00067	253560;255152;256538;256848;257187;257918;261287;261522;261561;262998;263971	253917;255300;256564;257032;257340;258009;261433;261554;261586;263103;264534	+;+;+;+;+;+;+;+;+;+;+	1841	7.25488	7.31042	2.78977	2.62904	8.33594	8.04721	3.00397	3.62464
Niben101Scf00067g02010.1	Niben101Scf00067	320162	321445	-	1284	6.48806	5.25879	8.8571	9.26406	3.151	1.5239	2.55954	3.65583
Niben101Scf00067g02003.1	Niben101Scf00067	362347;367144;367247;367776;368657;369837;375276;375418;376116;378183	362619;367177;367376;367992;368703;369933;375326;375549;376291;378312	-;-;-;-;-;-;-;-;-;-	1287	1.74136	1.80853	0.871908	1.25889	2.80038	2.8959	1.40887	1.68062
Niben101Scf00068g00013.1	Niben101Scf00068	91167;93878;94081;94925;95932;96755	92417;94023;94198;95052;95956;96901	+;+;+;+;+;+	1815	1.64638	1.54905	1.2603	1.14126	1.16581	1.60426	1.77326	1.5974
Niben101Scf00068g00014.1	Niben101Scf00068	95562;96519;96878;97066;97212;97414;98804;99050;99765	96115;96675;96954;97140;97280;97612;98973;99096;100514	-;-;-;-;-;-;-;-;-	2098	3.2802	3.06466	2.17032	2.63935	2.6156	2.97558	2.48475	2.4787
Niben101Scf00069g00001.1	Niben101Scf00069	25433;28282	25901;29330	-;-	1518	12.0198	12.4487	7.83296	7.98462	11.5189	12.2454	6.53976	7.94291
Niben101Scf00069g00005.1	Niben101Scf00069	30213;31760;32660;33825;34096;34789;34923;45524;46645;48910;49256;58056;61107	30269;31966;33184;34016;34307;34837;35203;45704;46959;49057;49429;58233;61330	-;-;-;-;-;-;-;-;-;-;-;-;-	2743	1.97244	1.73911	2.83219	2.39256	2.51765	2.71748	3.84226	4.06013
Niben101Scf00069g01002.1	Niben101Scf00069	171085;171270;171435;172351;172516;172976;173174;173328	171168;171335;171509;172416;172590;173072;173238;173411	+;+;+;+;+;+;+;+	612	5.21555	4.97057	10.3667	10.6565	6.64892	7.87882	11.7029	13.6858
Niben101Scf00069g01003.1	Niben101Scf00069	176551;176790;177097;177294;179503;179885	176560;176839;177203;179338;179681;180715	+;+;+;+;+;+	3222	18.3027	15.9858	7.46115	7.14813	16.252	19.4911	7.133	7.37726
Niben101Scf00069g02007.1	Niben101Scf00069	231630;236350;241658;242029;242150;243122;243243;244492;244642	231832;236536;241817;242069;242225;243162;243318;244621;245080	+;+;+;+;+;+;+;+;+	1353	32.0241	32.6689	9.50592	8.39751	57.7954	60.361	14.7081	15
Niben101Scf00069g02013.1	Niben101Scf00069	270699;272871	271509;272982	-;-	923	20.8473	21.6721	30.394	32.7517	30.8854	26.9533	57.6821	53.3996
Niben101Scf00069g03001.1	Niben101Scf00069	347958;348556;349543;350088	348219;348900;350013;350211	-;-;-;-	1202	0.113	0.15338	0.143625	0.0341243	0.154757	0	0.075425	0.11486
Niben101Scf00069g03002.1	Niben101Scf00069	355674;360438	356385;361334	-;-	1609	4.02385	3.60934	4.02357	3.92584	4.16199	4.37213	4.50768	4.51909
Niben101Scf00069g03003.1	Niben101Scf00069	365022;366434;367290;367484;368026;370011;370236;370467;371059;371284;371515;371963;372547;372728;373582;374091;374269	366231;367030;367403;367588;368262;370161;370382;370549;371209;371430;371616;372054;372642;372872;373670;374162;374898	-;-;-;-;-;-;-;-;-;-;-;-;-;-;-;-;-	4168	4.13866	4.08049	4.16787	3.94625	3.03484	2.39198	3.06698	2.82659
Niben101Scf00069g04005.1	Niben101Scf00069	405308;405976;406194;406388	405788;406072;406255;406429	-;-;-;-	682	36.5788	35.7507	4.17672	3.54843	46.709	46.861	5.64968	4.85846
Niben101Scf00069g04002.1	Niben101Scf00069	414362;414832;415934;416740;417430;419335;419639;420221;421250;422482;422704;422869;423003;424168;424597	414478;414918;416401;416850;417559;419433;419743;420355;421454;422610;422782;422893;423050;424499;424624	-;-;-;-;-;-;-;-;-;-;-;-;-;-;-	2098	3.2802	3.19647	4.95778	4.50644	4.05639	2.79793	6.03901	6.20771
Niben101Scf00069g04007.1	Niben101Scf00069	433470;433760;434135;434736;435144;435380;435769;436372	433512;433846;434394;435037;435264;435457;435937;436430	-;-;-;-;-;-;-;-	1119	0	0	0	0	0	0	0.0202549	0
Niben101Scf00069g04016.1	Niben101Scf00069	467190	468350	+	1161	10.4122	9.2102	10.223	10.6871	11.7763	9.67068	10.6981	9.87001
Niben101Scf00069g07004.1	Niben101Scf00069	690014;690849	690448;691248	+;+	835	2.11466	1.26956	2.68777	3.09473	0.891103	0.948494	1.73721	1.32274
Niben101Scf00069g08002.1	Niben101Scf00069	822809;830821;831158;831561	823100;830988;831331;832218	-;-;-;-	1292	0.0700858	0.0356739	0.0334051	0.190483	0.0359941	0	0.105256	0.071239
Niben101Scf00069g09006.1	Niben101Scf00069	978459;980239;981281;981542;981858;982597;983215	979199;980826;981447;981639;982067;983013;984332	+;+;+;+;+;+;+	3339	0.366108	0.124234	0.452405	0.65107	0.431757	0.313934	0.570194	0.523742
Niben101Scf00069g10002.1	Niben101Scf00069	1026547	1027398	+	852	36.0556	43.44	59.9521	60.4429	51.1712	46.5058	87.1227	90.7444
Niben101Scf00069g11015.1	Niben101Scf00069	1095697;1097806;1098096;1098470	1097711;1098007;1098237;1099949	+;+;+;+	3839	4.05698	4.17806	5.95845	5.64137	3.13744	2.96104	4.98292	4.95088
Niben101Scf00069g11017.1	Niben101Scf00069	1103153;1103965;1105315;1105986;1107077;1107907;1108254;1108896	1103866;1104120;1105516;1106524;1107532;1108158;1108371;1109236	-;-;-;-;-;-;-;-	2778	1.93944	1.41026	2.48579	2.70201	2.22645	2.11305	4.15284	3.74392
Niben101Scf00069g11022.1	Niben101Scf00069	1110659;1110719;1111286;1113127;1118090;1118424;1118781	1110677;1111162;1111473;1113371;1118255;1118701;1119049	-;-;-;-;-;-;-	1609	1.71647	1.71873	1.85084	1.59328	2.1388	1.41877	2.78913	2.37395
Niben101Scf00069g12020.1	Niben101Scf00069	1190625	1191317	+	693	0.0653325	0	0	0	0	0.0672262	0	0
Niben101Scf00069g12007.1	Niben101Scf00069	1193131;1193333;1194205;1195064;1195869;1196192;1196333;1196376;1196876;1197645;1198390;1198601	1193310;1193549;1194721;1195542;1196019;1196321;1196358;1196444;1197054;1197862;1198508;1201086	+;+;+;+;+;+;+;+;+;+;+;+	4771	0.327395	0.246345	0.208063	0.0945696	0.287546	0.219708	0.22803	0.125396
Niben101Scf00069g12008.1	Niben101Scf00069	1196575;1202569	1196728;1202631	-;-	217	1.35618	0.424799	0	0.378041	0.964377	1.82487	1.56672	0.848302
Niben101Scf00069g12009.1	Niben101Scf00069	1210117;1210499;1210671;1210984;1211960;1213110;1214471;1214814;1217098;1217599;1217805;1218131;1218715;1219355;1220329;1220608	1210385;1210570;1210736;1211175;1212077;1213255;1214716;1214921;1217219;1217689;1218035;1218274;1218791;1219478;1220496;1221230	-;-;-;-;-;-;-;-;-;-;-;-;-;-;-;-	2797	75.7881	76.1477	73.9821	71.7255	64.777	70.373	64.7948	70.388
Niben101Scf00069g12017.1	Niben101Scf00069	1222173;1225234;1225828;1226022;1226361;1226582;1227229;1227486;1227772;1228377;1229136;1229354;1229548;1230678;1230857;1231021	1222655;1225397;1225938;1226133;1226438;1226647;1227333;1227683;1227864;1228469;1229260;1229430;1229669;1230764;1230907;1231484	-;-;-;-;-;-;-;-;-;-;-;-;-;-;-;-	2429	196.013	203.291	161.764	160.144	125.355	133.53	98.9468	96.6068
Niben101Scf00069g12023.1	Niben101Scf00069	1255762	1256058	+	297	0.457327	1.08631	1.5985	1.51916	0.469742	0.627445	0.610511	0.619803
Niben101Scf00069g12011.1	Niben101Scf00069	1261140;1261438;1261602;1261719;1262384;1269259;1269727;1276839	1261292;1261479;1261643;1261818;1262436;1269337;1269746;1276874	-;-;-;-;-;-;-;-	525	0	0	0	0.0781284	0	0.0887386	0	0
Niben101Scf00069g13003.1	Niben101Scf00069	1311013;1313135	1311616;1313692	-;-	1162	0	0	0.0371424	0	0	0	0	0
Niben101Scf00069g13004.1	Niben101Scf00069	1339715;1340342	1340239;1340950	-;-	1134	0	0	0	0	0	0.0821654	0	0
Niben101Scf00069g14007.1	Niben101Scf00069	1396789;1397286	1396964;1397547	-;-	438	0	0	0.197075	0	0.424698	0.21273	0.51747	0.262673
Niben101Scf00069g14019.1	Niben101Scf00069	1407058;1407603;1409225;1409467;1409883	1407518;1407715;1409313;1409572;1409952	-;-;-;-;-	839	44.5739	42.7671	27.8299	26.0576	52.3798	57.2491	31.4179	32.4721
Niben101Scf00069g14014.1	Niben101Scf00069	1483461;1484468;1485488;1485919	1483654;1484563;1485815;1486215	+;+;+;+	915	0.197925	0.352607	0.283013	0.268967	0.355771	0.509156	0.990829	0.352069
Niben101Scf00069g15006.1	Niben101Scf00069	1497757;1498738;1499288	1498138;1498829;1499448	+;+;+	635	3.27979	2.93964	2.34488	1.1627	5.85882	5.24571	2.96254	2.6815
Niben101Scf00069g15018.1	Niben101Scf00069	1497882;1498598;1498755;1499608;1500150;1501225;1504677;1506344;1506497;1507040;1507294;1507953;1508692	1498209;1498726;1499451;1499662;1500203;1501434;1505011;1506411;1506604;1507220;1507418;1508102;1509046	-;-;-;-;-;-;-;-;-;-;-;-;-	2795	2.83477	2.85284	1.74491	1.64363	4.47574	4.00038	2.92742	3.09547
Niben101Scf00069g15007.1	Niben101Scf00069	1544545;1546100;1546604;1546875;1548573;1549149	1545254;1546524;1546789;1547141;1549127;1549218	+;+;+;+;+;+	2213	13.687	13.5585	13.0473	13.8269	16.7483	16.4415	18.6197	18.7159
Niben101Scf00069g15020.1	Niben101Scf00069	1564122	1564598	-	477	30.6107	33.6742	54.0624	51.9382	65.3207	64.9494	106.151	115.485
Niben101Scf00069g15002.1	Niben101Scf00069	1594453;1595106;1596164;1598241;1598533;1599653;1600324	1594831;1595317;1596376;1598399;1598670;1599781;1600962	+;+;+;+;+;+;+	1869	0.799405	0.887783	0.323292	0.482816	0.746459	1.34604	0.363807	0.517083
Niben101Scf00069g15032.1	Niben101Scf00069	1601825;1602345	1602047;1602355	+;+	234	3.86969	1.37878	2.58219	2.27875	0.993684	1.39365	0.581159	0
Niben101Scf00069g15010.1	Niben101Scf00069	1609526;1610881;1611138;1611310;1611563;1611917;1612166	1610242;1611028;1611217;1611482;1611820;1612124;1612564	-;-;-;-;-;-;-	1983	1.96353	2.13835	2.69883	2.73036	2.56794	1.40962	2.75457	3.13301
Niben101Scf00071g04002.1	Niben101Scf00071	478423;478848;481597;483181	478472;478860;482610;483513	-;-;-;-	1410	0.385323	0.359573	0.413229	0.203633	0.230873	0.231287	0.514388	0.620133
Niben101Scf00071g05019.1	Niben101Scf00071	499585;501309;502017;502290;502719;503400;505399;506645;507706;507872;508610;510428;510599;512268;513639;524956;525147;527558;528068;528226;528687;528858;530550	501220;501664;502163;502596;503027;505278;506540;507604;507770;508481;509721;510530;511298;513433;513753;525021;525338;527728;528124;528361;528772;528927;530778	-;-;-;-;-;-;-;-;-;-;-;-;-;-;-;-;-;-;-;-;-;-;-	11614	0.865433	0.936577	1.23562	1.26259	1.06511	1.12318	1.69394	1.58103
Niben101Scf00072g00001.1	Niben101Scf00072	54691;54978	54722;55527	-;-	582	0	0.395968	0.296629	0.0704767	0.279666	0.880525	1.16831	1.18609
Niben101Scf00072g02005.1	Niben101Scf00072	272140;279005;283660	273301;279662;283907	-;-;-	2068	6.5461	6.93144	5.86451	5.9503	5.28459	5.45176	5.32654	5.83044
Niben101Scf00072g04006.1	Niben101Scf00072	427261	428055	+	795	8.08693	7.47887	9.77195	9.57073	8.97915	8.08694	10.4345	10.3329
Niben101Scf00072g04001.1	Niben101Scf00072	451651;452014;455308	451676;452088;457435	-;-;-	2229	1.41168	1.55083	2.32352	2.50263	1.39784	1.80792	3.13185	2.5911
Niben101Scf00072g05003.1	Niben101Scf00072	525996;526785	526648;527780	-;-	1649	0.0549126	0	0	0	0.0282016	0.0423782	0	0
Niben101Scf00072g05004.1	Niben101Scf00072	539334;540132	539995;541127	-;-	1658	0.232112	0.138995	0.286341	0.27213	0.112194	0.0561976	0.191383	0.111026
Niben101Scf00072g07005.1	Niben101Scf00072	754828;758954;759371;759566;759751;759936;760334;764140;764401;764916;765428	755337;759082;759466;759643;759812;760011;760441;764315;764485;765251;765649	+;+;+;+;+;+;+;+;+;+;+	1878	11.7649	11.3263	9.83613	10.2871	15.0805	14.8843	13.8067	13.2327
Niben101Scf00072g07008.1	Niben101Scf00072	766378	768648	-	2271	0.538281	0.60886	0.95023	1.01144	0.532415	0.53337	1.09783	0.97269
Niben101Scf00072g09003.1	Niben101Scf00072	956995;958110;963145	957988;958211;964304	+;+;+	2256	6.52239	7.25275	6.77236	6.99987	7.23539	6.6495	9.40365	8.40443
Niben101Scf00072g10016.1	Niben101Scf00072	1155080;1156685;1159675;1159848;1160027;1160341;1160528	1155593;1157030;1159759;1159934;1160257;1160500;1160976	+;+;+;+;+;+;+	1872	4.49852	3.91476	4.33439	4.29456	6.18568	5.74881	6.22324	5.60505
Niben101Scf00073g00008.1	Niben101Scf00073	8490;9167;12643;12806;13219;14962;15634;16729	9037;11727;12783;12862;13765;15556;15697;17148	+;+;+;+;+;+;+;+	4933	1.65205	1.74721	2.39726	2.19513	0.961575	1.25607	1.8746	1.66058
Niben101Scf00073g01001.1	Niben101Scf00073	105008;105525;106069;106549	105353;105721;106181;106739	-;-;-;-	847	0	0	0.0509557	0	0	0	0	0
Niben101Scf00073g03006.1	Niben101Scf00073	373015;374383	374308;375332	+;+	2244	9.42229	8.15419	13.5498	13.6542	11.0044	10.339	17.9988	18.642
Niben101Scf00073g03013.1	Niben101Scf00073	378910	380136	+	1227	0	0	0	0	0.0379009	0	0.0369441	0
Niben101Scf00073g04001.1	Niben101Scf00073	392988;393477;394093;395483	393333;393992;394718;395943	-;-;-;-	1949	0.673672	0.331077	0.686477	0.820769	0.38177	0.215131	0.697749	0.448634
Niben101Scf00073g04006.1	Niben101Scf00073	454727	456004	+	1278	1.13366	1.04588	0.844277	1.21961	1.01888	1.05716	0.709396	0.828223
Niben101Scf00073g04002.1	Niben101Scf00073	465730;466632;467739;468890	465759;467646;468649;469216	-;-;-;-	2283	3.20279	2.88698	4.31027	4.89586	6.41651	5.39749	10.5136	9.6153
Niben101Scf00073g05010.1	Niben101Scf00073	539113;543565;544561	539617;544328;545181	+;+;+	1890	4.00052	5.19435	5.74318	6.52155	6.10217	6.48285	9.96549	9.37452
Niben101Scf00073g05011.1	Niben101Scf00073	557472;557830;559437;561155;561581;562728;563372	557609;558013;560681;561310;561781;562923;563891	+;+;+;+;+;+;+	2640	10.7272	9.9514	5.23145	5.70981	8.34085	8.57639	5.25421	5.83971
Niben101Scf00073g06018.1	Niben101Scf00073	633659	633988	-	330	0	0	0	0	0	0	0	0.139456
Niben101Scf00073g06020.1	Niben101Scf00073	639158	640471	-	1314	0.241193	0.0350766	0.131383	0.0936471	0.176957	0.0354549	0.0689961	0.0350231
Niben101Scf00073g06005.1	Niben101Scf00073	648659;649693;650163;650656;650930;651327;653864	649583;649913;650526;650845;651247;651566;653944	-;-;-;-;-;-;-	2339	1.20012	1.21188	1.67914	1.63088	1.56075	1.47392	2.22873	1.47564
Niben101Scf00073g06002.1	Niben101Scf00073	785960;786247;786433	786162;786355;786474	+;+;+	354	0	0	0	0	0	0	0.064026	0
Niben101Scf00073g06003.1	Niben101Scf00073	787027;787232;787392;787632;787861;790331	787140;787285;787474;787765;788034;790477	+;+;+;+;+;+	706	0.128259	0.195853	0.122265	0.232393	0.197611	0.131977	0.128415	0.130369
Niben101Scf00074g00009.1	Niben101Scf00074	78419;78986;79140;82445;83580;83825	78868;79075;79184;82519;83660;84487	-;-;-;-;-;-	1404	2.28957	2.42928	1.22961	1.13937	3.03074	2.90344	2.1632	1.21279
Niben101Scf00074g01003.1	Niben101Scf00074	99701;101426;102146;103320;104014	100541;101599;102550;103893;104264	+;+;+;+;+	2245	7.11903	6.63131	6.6133	5.81004	7.66442	7.92719	10.3382	8.24062
Niben101Scf00074g02001.1	Niben101Scf00074	136796;141016;144941	136852;141105;145036	+;+;+	243	0.186319	0	0	0.168796	0	0.0958597	0.559635	0
Niben101Scf00074g02031.1	Niben101Scf00074	150611;151354;151571;151792	151261;151458;151710;151836	+;+;+;+	941	0.144342	0.146942	0.160529	0	0.0988404	0.0990176	0.0963452	0
Niben101Scf00074g02024.1	Niben101Scf00074	172072;172267;179393;183870;186113	172254;172378;180054;184157;187093	+;+;+;+;+	2226	0.223733	0.238115	0.193888	0.294824	0.574515	0.49183	0.539648	0.454829
Niben101Scf00074g02028.1	Niben101Scf00074	210763;214494;214689;215437;216722;217185	211201;214581;214833;215578;216880;217519	-;-;-;-;-;-	1308	1.05573	0.845701	1.48484	1.28571	0.995507	1.211	1.9061	1.67123
Niben101Scf00074g02026.1	Niben101Scf00074	228654;229719;230255;230506;231493	229077;229892;230417;230643;231969	+;+;+;+;+	1376	11.2366	12.2261	12.8914	12.341	10.3418	10.0218	10.8384	10.4014
Niben101Scf00074g02029.1	Niben101Scf00074	251021;252279;252532;253028;253836	251732;252415;252666;253201;254189	-;-;-;-;-	1512	4.68624	4.63346	3.85352	4.69313	4.52126	4.49856	5.24657	4.01765
Niben101Scf00074g02021.1	Niben101Scf00074	273556;274960;276023	274731;275564;276236	-;-;-	1995	0.930472	1.29377	1.14659	0.863525	0.874143	0.770625	1.20427	1.38407
Niben101Scf00075g00009.1	Niben101Scf00075	61823;62506	62316;62791	-;-	780	0.0580454	0	0.0553326	0.0525864	0.178863	0	0.0581159	0.0590005
Niben101Scf00077g00011.1	Niben101Scf00077	5722	6381	+	660	70.2798	74.0943	115.615	124.42	79.0223	77.7169	133.381	141.408
Niben101Scf00077g00018.1	Niben101Scf00077	17164;17851;18784;20495	17751;17978;18868;20721	-;-;-;-	1028	34.7934	35.1061	20.4252	19.3915	54.8282	57.555	33.9537	34.1572
Niben101Scf00077g00010.1	Niben101Scf00077	51553;54221;54379;55225	53266;54279;54426;55384	-;-;-;-	1981	0.342822	0.442061	0.511987	0.703984	0.187802	0.141104	0.274591	0.185847
Niben101Scf00077g01008.1	Niben101Scf00077	145633;147592;151901;154628;154994;155266;155681	145869;147922;151982;154762;155169;155460;157327	+;+;+;+;+;+;+	2803	9.72379	10.1044	5.38916	5.11437	10.361	9.67324	6.40415	6.59193
Niben101Scf00077g03005.1	Niben101Scf00077	281543;282288;283479;289780	281887;282699;283876;290278	-;-;-;-	1654	0.0273733	0	0	0	0	0	0	0
Niben101Scf00077g04002.1	Niben101Scf00077	441542;443821;444564;447160;447721;449100;450419	443744;443922;444641;447212;447832;450206;450906	-;-;-;-;-;-;-	4143	5.2947	5.11192	3.37004	3.5889	3.65368	3.27228	3.4192	3.08247
Niben101Scf00077g05012.1	Niben101Scf00077	480992;481240;481956;482724;482910;483205;484183;484345	481132;481386;482154;482800;483028;483352;484215;484488	-;-;-;-;-;-;-;-	1008	0.134748	0.0457249	0.0856338	0.122076	0.253744	0.184872	0.179883	0.0456552
Niben101Scf00077g05004.1	Niben101Scf00077	493604;494254;494609;494955;495813;496625;499113	494147;494397;494844;495343;496037;496756;499472	-;-;-;-;-;-;-	2030	3.79154	3.14461	4.20964	4.36442	3.13848	2.67363	3.72915	3.28717
Niben101Scf00077g05015.1	Niben101Scf00077	501009;502206;505344	501949;502603;506037	-;-;-	2033	7.14875	5.87186	7.19678	6.9203	9.99628	10.3121	12.8432	12.2012
Niben101Scf00077g05011.1	Niben101Scf00077	563727;564563;564805;565002;566195;566357;567296;568006;568201	564480;564728;564917;565162;566275;566434;567556;568092;568486	-;-;-;-;-;-;-;-;-	1987	7.83832	6.71528	4.99581	5.51165	8.06279	8.48756	6.72998	6.56607
Niben101Scf00077g06002.1	Niben101Scf00077	656910;657316;657923;658130;658474;658868;659047;659305	657095;657380;658046;658379;658590;658930;659271;659434	-;-;-;-;-;-;-;-	1160	0.0390305	0.0397334	0.0372064	0.0707197	0.08018	0.120486	0.156312	0
Niben101Scf00077g08010.1	Niben101Scf00077	853580;854021;854237	853910;854225;854315	+;+;+	615	0	0	0.140356	0.13339	0.0756169	0	0	0
Niben101Scf00077g08013.1	Niben101Scf00077	854681;856079	855675;858431	-;-	3348	5.53096	5.28639	5.54318	5.32933	6.69508	6.17831	7.45352	8.10993
Niben101Scf00077g08026.1	Niben101Scf00077	899806;900183;900347	900071;900265;900756	+;+;+	759	0.477211	0.303628	0.568636	1.08083	0.428894	0.122761	0.656962	0.485063
Niben101Scf00077g08025.1	Niben101Scf00077	990657;991529	991123;992057	-;-	996	0	0	0	0	0.0466912	0	0	0
Niben101Scf00078g02001.1	Niben101Scf00078	192973;194698;194952;196098	193578;194820;195053;196140	+;+;+;+	874	74.751	67.1849	51.2333	52.0227	115.756	128.863	85.8633	91.093
Niben101Scf00078g02005.1	Niben101Scf00078	247213	247620	+	408	46.718	45.6953	41.414	42.3746	105.604	112.245	78.5505	73.1476
Niben101Scf00078g02007.1	Niben101Scf00078	284598	285383	-	786	73.0685	66.6439	89.7782	93.8548	49.936	42.7647	103.435	77.8424
Niben101Scf00079g00015.1	Niben101Scf00079	66544;67378;68084;68289;68596;70450;70673;70916;71097;72814	66671;67641;68201;68381;68733;70577;70833;71006;71153;73363	-;-;-;-;-;-;-;-;-;-	1728	2.75111	1.8671	2.32282	3.13328	3.91574	4.38109	7.24027	6.48493
Niben101Scf00079g00014.1	Niben101Scf00079	144749;144889;145514;145792;146135	144796;145057;145671;145913;146334	+;+;+;+;+	697	0	0	0	0	0	0	0	0.0660264
Niben101Scf00080g00001.1	Niben101Scf00080	41001;41494;42074;42204;42527;42710;45312;45948;46390;47182;47405;47989;48197;48653	41390;41580;42184;42332;42607;42790;45506;46037;46565;47304;47551;48116;48317;49078	+;+;+;+;+;+;+;+;+;+;+;+;+;+	2285	2.67491	2.38018	1.10496	1.22065	2.82893	2.22235	1.5573	1.4501
Niben101Scf00080g00010.1	Niben101Scf00080	50929;51347;51862;52250;52462;52679;58399;58713;60256;60649;61599	51259;51493;52168;52313;52575;52841;58552;59308;60437;60906;62243	+;+;+;+;+;+;+;+;+;+;+	2961	5.59635	6.10184	2.95892	2.96445	6.31367	7.25328	4.21002	4.50723
Niben101Scf00080g01007.1	Niben101Scf00080	186752;187302;187698;187832	186900;187377;187736;188345	-;-;-;-	778	0.989308	0.592426	1.1095	2.47792	0.239097	0.119763	0.699184	0.591522
Niben101Scf00080g02007.1	Niben101Scf00080	197915;198519;198973;199369;199503	198494;198571;199048;199407;200077	-;-;-;-;-	1323	0	0.034838	0.0326224	0.09301	0	0	0	0.0347849
Niben101Scf00080g02004.1	Niben101Scf00080	272024;272344;272589;272798;273066;273203;273472;273744;274260;274487;274672;275534;275848;276043	272242;272504;272666;272889;273124;273289;273568;273984;274353;274562;274772;275710;275945;276157	-;-;-;-;-;-;-;-;-;-;-;-;-;-	1695	0.0267111	0.0271922	0	0	0	0	0	0.081452
Niben101Scf00080g04007.1	Niben101Scf00080	445535;447072	446338;447860	+;+	1593	0	0	0.0270932	0.0257485	0	0	0.056912	0
Niben101Scf00080g04013.1	Niben101Scf00080	447890	448414	+	525	0	0.263375	0	0.0781284	0	0	0.0863436	0
Niben101Scf00080g05006.1	Niben101Scf00080	664498	665259	-	762	102.553	103.462	172.779	161.244	136.096	120.443	227.247	218.325
Niben101Scf00081g00011.1	Niben101Scf00081	5864;7055;7251;8400;13259	6518;7125;7397;8631;13644	-;-;-;-;-	1491	12.45	11.2831	7.19324	8.63814	9.20107	9.26444	8.49755	7.96329
Niben101Scf00081g00010.1	Niben101Scf00081	114335;115101;115353;115504;115818;116087;116251;117162;117345;117667;117903;118046;118188;118498;118992;119422;123680;123907	114910;115142;115418;115614;115898;116164;116333;117243;117445;117706;117962;118092;118410;118734;119326;119477;123776;124204	+;+;+;+;+;+;+;+;+;+;+;+;+;+;+;+;+;+	2613	2.84162	3.37787	2.47758	1.96218	4.55612	5.40226	3.33082	3.15256
Niben101Scf00082g00008.1	Niben101Scf00082	17306;19643;19990;21027	17348;19832;20189;21683	-;-;-;-	1090	2.40915	2.32568	5.30584	5.23066	3.62649	2.64995	5.24003	5.69977
Niben101Scf00082g03004.1	Niben101Scf00082	294020	294328	-	309	10.6961	8.50217	13.6183	14.9999	2.5585	2.63847	4.54771	4.76587
Niben101Scf00082g05001.1	Niben101Scf00082	524530	524841	+	312	11.1737	13.7386	20.8189	21.2975	11.5516	8.80987	20.8491	16.6676
Niben101Scf00082g06011.1	Niben101Scf00082	644055;644552;652174;652311;652545;653227;658827;658980;659386;659646;659870;660949;661228;668265;668476;668876;669086;669296;670031	644351;644627;652237;652463;652622;653331;658893;659041;659525;659772;659895;661037;661316;668348;668797;669007;669217;669447;670555	+;+;+;+;+;+;+;+;+;+;+;+;+;+;+;+;+;+;+	2720	1.53137	1.22852	2.42772	2.02071	1.14551	0.933469	1.81655	1.70039
Niben101Scf00082g07001.1	Niben101Scf00082	672746;676054;677766;678029;678206;678337;678620;679335;682198;684904;686122	672832;676224;677911;678122;678250;678537;678670;679408;682243;684963;686253	-;-;-;-;-;-;-;-;-;-;-	1107	3.86497	3.89294	6.76438	6.53982	5.31419	4.46098	7.30937	8.31443
Niben101Scf00082g07008.1	Niben101Scf00082	697116;698429;698796;698953;699240;699386;699573	697389;698544;698858;699090;699290;699454;699641	-;-;-;-;-;-;-	780	2.49595	3.60453	4.14995	3.78622	4.88893	4.18096	5.63724	4.83804
Niben101Scf00082g07005.1	Niben101Scf00082	711574;713593	711792;713925	+;+	552	0.738186	0.751479	1.251	0.668762	1.6007	1.18157	1.84771	1.50066
Niben101Scf00082g08002.1	Niben101Scf00082	802560;802753;803088;805276;806661;808208;808768;814099;814912;816350;817284	802652;802815;803702;805374;806819;808279;808832;814174;815013;816542;818097	+;+;+;+;+;+;+;+;+;+;+	2351	6.52844	5.3913	1.55124	1.57894	5.65728	6.64832	1.62927	1.78131
Niben101Scf00082g08019.1	Niben101Scf00082	859175;859492;859933;860229;860877;861081;861236;861513;861741	859391;859842;860126;860386;861003;861152;861419;861645;862418	+;+;+;+;+;+;+;+;+	2114	0.449756	0.41425	0.489984	0.640291	0.241981	0.286491	0.257315	0.32654
Niben101Scf00082g08007.1	Niben101Scf00082	863160	863402	-	243	0	0	0.177611	0	0	0	0.37309	0
Niben101Scf00082g08020.1	Niben101Scf00082	896462;897742;898778;900259;900804;901180;901522	897504;898015;899066;900418;900912;901411;901927	+;+;+;+;+;+;+	2513	1.17107	1.28386	1.28809	1.28945	0.888266	1.13086	1.20857	1.46503
Niben101Scf00083g00009.1	Niben101Scf00083	2033;2227;5608;5830;6288;20636;20880;23427	2148;2326;5735;5997;6400;20788;21023;24246	-;-;-;-;-;-;-;-	1742	4.41838	4.15398	5.59933	5.43917	5.40594	5.01447	7.88468	8.05753
Niben101Scf00083g01002.1	Niben101Scf00083	66944;81530;81763;82016;82174	67084;81629;81887;82066;82296	-;-;-;-;-	540	0.335373	0.682825	0.959099	1.44321	0.258358	1.03528	1.76285	1.53401
Niben101Scf00083g01001.1	Niben101Scf00083	145740;147964;149807;150674;152055;152939	145761;148128;150412;150919;152099;153513	+;+;+;+;+;+	1659	7.68235	6.77886	7.4664	7.96119	6.46128	7.06259	6.16155	5.92246
Niben101Scf00083g02013.1	Niben101Scf00083	189760;191576	190348;193175	-;-	2189	15.1401	12.9281	17.7054	17.1921	8.45535	7.72561	13.1912	11.3317
Niben101Scf00083g02014.1	Niben101Scf00083	233035;233308;233488;233860;234041;234247;239026;242290;244580	233211;233404;233618;233956;234171;234302;239494;242604;244699	-;-;-;-;-;-;-;-;-	1593	7.60274	7.34905	11.9075	11.5096	9.83803	8.94907	14.9394	16.3946
Niben101Scf00083g02012.1	Niben101Scf00083	267345;269885	267366;271125	+;+	1263	31.0081	27.9537	14.5573	14.939	40.2265	39.4687	21.75	22.5912
Niben101Scf00083g04029.1	Niben101Scf00083	391298;391746;393802;394348;396158;396348;398853;400269;401013	391480;392531;394217;394457;396217;396457;398928;400847;401519	+;+;+;+;+;+;+;+;+	2827	20.6278	18.9124	12.641	11.941	11.9263	12.129	8.30603	8.23711
Niben101Scf00083g04018.1	Niben101Scf00083	407339;410871;411084;412457	408204;410983;411138;413343	+;+;+;+	1921	3.34675	3.83889	2.38152	2.11386	5.20481	6.548	3.30362	2.94665
Niben101Scf00083g04009.1	Niben101Scf00083	414487	414714	-	228	0	0	0.189296	0	0	0	0.198818	0
Niben101Scf00083g04034.1	Niben101Scf00083	415917;416583;417133;417268;417484;418230;419027;419120;419337;420469;420777;420981	415979;416773;417193;417367;417528;418454;419082;419239;419467;420679;420930;421264	-;-;-;-;-;-;-;-;-;-;-;-	1641	0.800114	0.561739	0.604916	0.587392	0.0991867	0.227119	0.0966828	0.224353
Niben101Scf00083g04032.1	Niben101Scf00083	434797;435347;437089;437271;437556;437768;438150;439075;439257;439542;439754;441992	435229;435431;437186;437368;437685;437955;438217;439172;439354;439671;439941;442715	+;+;+;+;+;+;+;+;+;+;+;+	2338	4.72506	4.41588	2.89822	3.14911	7.87671	8.22958	5.10888	5.94446
Niben101Scf00083g04033.1	Niben101Scf00083	459116;460563;460911;461247	459506;460741;461162;461985	+;+;+;+	1561	3.82854	4.2518	4.81085	4.65092	3.8133	3.25309	3.83319	3.30191
Niben101Scf00083g04026.1	Niben101Scf00083	462826;464407;464987;466432;467221;468446	463538;464643;465112;466799;467644;468867	-;-;-;-;-;-	2290	8.44218	9.07725	4.59865	5.01523	7.91997	9.82616	5.27535	5.60685
Niben101Scf00083g04049.1	Niben101Scf00083	588059;588321;590710;590943	588160;588449;590767;591004	-;-;-;-	351	0.902928	0.131313	0.614807	0.292147	0	0.398186	0.387439	0.524449
Niben101Scf00085g00009.1	Niben101Scf00085	60136;61859;65744;65922;66756;69430;69786	60518;62032;65827;66059;66877;69533;69920	-;-;-;-;-;-;-	1140	3.41551	2.1226	3.86163	3.50807	3.14109	3.49408	4.5728	4.27909
Niben101Scf00085g01007.1	Niben101Scf00085	91580;92114;93927;94130	92001;92355;94048;94232	-;-;-;-	889	52.3035	50.9123	31.702	29.9441	87.7254	92.0227	51.4492	55.1313
Niben101Scf00085g01014.1	Niben101Scf00085	96221;96408;97349;97615;97847;98007;98190;98492;98727;98893;99113;99639;100313;100471;100606;100826;100958;101973;103181	96322;96643;97531;97758;97929;98109;98399;98652;98803;99020;99565;99813;100391;100528;100722;100929;101004;102256;103280	-;-;-;-;-;-;-;-;-;-;-;-;-;-;-;-;-;-;-	2844	0	0	0	0	0.0163518	0	0	0
Niben101Scf00085g01019.1	Niben101Scf00085	129735;130571;131682;132342	130491;130832;131893;132652	-;-;-;-	1542	1.99658	1.19561	2.02922	1.92851	2.59363	2.71913	2.83683	3.37244
Niben101Scf00085g02001.1	Niben101Scf00085	208442;209513;211041;211359;212048	208760;209709;211259;211620;213005	+;+;+;+;+	1955	6.4613	6.15329	4.19452	4.21714	4.51961	4.31324	3.94177	3.74283
Niben101Scf00085g03006.1	Niben101Scf00085	290547;294159;295292;299039	290649;294458;295608;299238	+;+;+;+	920	0	0	0	0	0	0.0506389	0.0492722	0
Niben101Scf00085g03007.1	Niben101Scf00085	308544;309902;310871;311450;311780	308661;310121;311036;311655;312145	+;+;+;+;+	1076	18.472	20.0041	22.1814	23.5202	35.2241	34.0316	28.3104	26.2179
Niben101Scf00085g03003.1	Niben101Scf00085	358689;359733;360098;360719;361640	358703;359820;360123;361009;363023	+;+;+;+;+	1804	7.88053	9.60649	4.72505	4.69518	9.09981	8.81914	4.66119	4.40051
Niben101Scf00085g03010.1	Niben101Scf00085	380433;381009;381963;382993;383982;384615;386190	380612;381095;382193;383154;384035;384761;386807	+;+;+;+;+;+;+	1479	0	0	0.0291815	0	0	0	0	0
Niben101Scf00085g04003.1	Niben101Scf00085	400628;405754;407041;407546;410644;412276;412591;413151;413333;419300;419473;419658	405629;406658;407437;407718;410804;412488;412955;413229;413412;419351;419520;419756	-;-;-;-;-;-;-;-;-;-;-;-	7574	5.04521	5.69592	5.36786	5.57261	4.57431	4.77934	4.36905	4.19251
Niben101Scf00085g04001.1	Niben101Scf00085	400884;401426;401478;402767;403234;403397;404532;404699	401351;401456;401830;403048;403321;403571;404583;407438	+;+;+;+;+;+;+;+	4189	7.90077	8.97278	7.73243	8.16628	7.27707	7.64044	5.56215	5.56441
Niben101Scf00085g04002.1	Niben101Scf00085	427989;437908;438115;440651	428110;438022;438310;440960	+;+;+;+	743	4.32645	3.28776	0.638969	0.690064	4.06835	5.23564	1.46424	0.929079
Niben101Scf00085g05010.1	Niben101Scf00085	486052;492976;493794;494118	486119;493113;493936;494359	+;+;+;+	591	151.033	131.526	104.904	98.2059	151.985	159.825	115.09	115.869
Niben101Scf00085g05022.1	Niben101Scf00085	500406;500844;501691;501778;502184;504381	500436;500947;501773;501814;502310;504466	+;+;+;+;+;+	468	0	0.0984844	0	0	0	0.0995466	0	0
Niben101Scf00085g05023.1	Niben101Scf00085	508095;509904;510783;511836	508170;509972;510949;511892	-;-;-;-	369	0.245395	0.124907	0.116963	0.222317	0	0	0	0
Niben101Scf00085g06010.1	Niben101Scf00085	632943;633927;634048;634323;635190;635544;635714;635942;637024;637474;642163	633379;633958;634104;634382;635235;635590;635815;636240;637381;638007;643133	+;+;+;+;+;+;+;+;+;+;+	2943	4.36908	4.55739	4.37021	4.223	4.14005	3.87836	4.4206	4.67553
Niben101Scf00085g06011.1	Niben101Scf00085	656692;657375;657920;658084;658696;660048;661982	657179;657478;657981;658192;658836;660226;662154	-;-;-;-;-;-;-	1256	25.882	30.2012	9.00301	8.58884	32.6568	34.9408	9.67241	9.74636
Niben101Scf00087g00005.1	Niben101Scf00087	14857;17198;17355;19260;20018;20580;21160;22205;23808;31480;32502	15475;17252;17407;19336;20141;20705;21313;22313;23871;31605;32713	-;-;-;-;-;-;-;-;-;-;-	1719	19.8327	18.8224	5.02146	5.55966	22.914	23.714	5.43227	5.64881
Niben101Scf00087g00009.1	Niben101Scf00087	48905;49794;57000;57934;58118	49183;49866;57092;58017;58263	+;+;+;+;+	675	1.14027	1.02424	0.863189	1.73185	0.895641	0.552152	1.30955	1.77264
Niben101Scf00087g00006.1	Niben101Scf00087	59107;59855;66347;66637;67213;68234;68389;68585;69656;72264;72425;72650;72929;73718;74703;74968;75280;75561;75750;75933;77053;77209;77363;80125;80527;81072;81290;81454;82446;82649	59560;60058;66418;66802;67410;68310;68484;68628;69743;72345;72619;72689;73054;73801;74871;75140;75456;75670;75852;75986;77115;77276;77420;80191;80603;81155;81358;81561;82624;82839	-;-;-;-;-;-;-;-;-;-;-;-;-;-;-;-;-;-;-;-;-;-;-;-;-;-;-;-;-;-	3676	4.7049	4.92754	5.31862	5.40055	3.60548	3.57393	3.87208	4.10628
Niben101Scf00087g01004.1	Niben101Scf00087	157227;162856;163116	157645;162987;163388	+;+;+	824	35.0555	31.5755	19.0656	20.0109	48	45.5418	25.3608	27.0872
Niben101Scf00087g02010.1	Niben101Scf00087	163698;163878;164086;171796;172386;174489	163815;164000;164216;171912;172436;174688	-;-;-;-;-;-	740	15.9076	14.2632	4.69505	3.71374	18.4447	21.4996	6.00322	4.97518
Niben101Scf00087g02009.1	Niben101Scf00087	210968;211219;211727;212019;212282;212738;212910;213893;214368	211045;211340;211938;212094;212573;212839;213346;214337;214607	+;+;+;+;+;+;+;+;+	2004	0.112963	0	0	0	0	0	0	0
Niben101Scf00087g02011.1	Niben101Scf00087	215994;216942;217897;218067;225432;226218	216357;217269;218035;218482;226197;226267	-;-;-;-;-;-	2063	0	0	0	0	0	0.0677476	0	0
Niben101Scf00087g03023.1	Niben101Scf00087	294227;295590;296157;296974;297414;298185;298640;298984	295392;295826;296268;297275;297626;298322;298796;299557	-;-;-;-;-;-;-;-	2899	0.812115	1.11292	0.766717	0.792334	1.34749	1.3499	1.32129	1.46046
Niben101Scf00087g03024.1	Niben101Scf00087	332726;333518;334219;335129;338172;338342	333083;333642;334408;335239;338273;338358	-;-;-;-;-;-	903	4.41222	3.75157	3.58467	4.76947	5.48474	6.52642	6.04907	6.42145
Niben101Scf00087g03012.1	Niben101Scf00087	369476;370412;373066	370182;371955;373190	-;-;-	2376	0.0190553	0.0969922	0.072659	0.0690529	0.176153	0.058823	0.0953923	0.0387377
Niben101Scf00087g04004.1	Niben101Scf00087	423816;424498;424928;425211;425375;425576;426947;427093;427562;427691;428121	424407;424607;425100;425254;425495;425648;427010;427289;427608;427799;428308	-;-;-;-;-;-;-;-;-;-;-	1718	3.53138	3.78277	4.93646	3.86777	6.06344	6.69801	10.0397	9.32194
Niben101Scf00087g05001.1	Niben101Scf00087	510535;512606;512798;512985;513169;513480;513798;517375;520305;520972;521149;522636	511096;512717;512886;513070;513331;513603;513955;517459;520517;521033;522515;523117	+;+;+;+;+;+;+;+;+;+;+;+	3503	2.24891	2.1052	1.83579	1.93202	2.02453	2.38059	2.74338	2.90337
Niben101Scf00087g05003.1	Niben101Scf00087	523681;524907;525712;526069	524450;525062;525873;526580	-;-;-;-	1600	1.16018	0.691361	1.22735	1.28179	0.581305	0.320291	0.708288	0.604018
Niben101Scf00087g06008.1	Niben101Scf00087	597926;599680;599836;600012;600504;601631;609745;609931;610088;612597;612751;621530;622329	598468;599757;599917;600083;600625;601686;609814;610014;610156;612670;612862;621855;622467	-;-;-;-;-;-;-;-;-;-;-;-;-	1827	145.379	129.127	110.013	106.697	133.812	139.98	111.701	118.414
Niben101Scf00087g06002.1	Niben101Scf00087	646184	647389	+	1206	0.938545	0.420396	1.03783	0.867284	0.539852	0.19315	0.451049	0.152638
Niben101Scf00087g06009.1	Niben101Scf00087	655178;658233;658793;660411;667782;671291;671752;671929;672209;672880;673126;673624	655734;658409;658861;660488;668014;671426;671820;672090;672306;673012;673308;674043	-;-;-;-;-;-;-;-;-;-;-;-	2315	11.1868	10.7014	6.50654	7.1404	12.053	11.8733	7.57791	6.30171
Niben101Scf00087g09002.1	Niben101Scf00087	945196;945760;946329;947740;947978;948802;949424;950018;950316;950697;951757;951909;952290;952699;953871	945576;945924;947129;947843;948339;948851;949554;950224;950409;950751;951817;952002;952517;952755;954596	-;-;-;-;-;-;-;-;-;-;-;-;-;-;-	3516	0	0	0.0245503	0	0	0	0.0257852	0.0130888
Niben101Scf00087g10017.1	Niben101Scf00087	1144743;1145344;1152301;1153136;1160104;1161983;1162221;1162445	1145256;1145643;1152382;1153202;1161685;1162141;1162366;1162614	-;-;-;-;-;-;-;-	3020	4.27268	3.83835	1.44341	1.34461	3.8959	4.42738	1.9363	1.8591
Niben101Scf00088g00010.1	Niben101Scf00088	44748;45492;49979;50453;51332;54186	45135;47894;50012;50554;51388;54599	+;+;+;+;+;+	3398	1.89203	1.89897	1.71469	1.76237	1.50544	2.07026	2.06775	2.11277
Niben101Scf00088g00002.1	Niben101Scf00088	63457;64317;65311;67851;68454;69156;69633;69936;70441;70634;71730;72801	64198;65013;65572;68083;68833;69283;69826;70033;70539;70806;71802;73252	-;-;-;-;-;-;-;-;-;-;-;-	3531	4.53908	4.11827	5.63481	5.94178	3.27941	3.90541	5.29561	4.80275
Niben101Scf00088g00006.1	Niben101Scf00088	63800	64759	+	960	3.01836	3.93691	2.69747	1.92269	2.7612	4.36761	2.57344	2.3969
Niben101Scf00088g01012.1	Niben101Scf00088	95742	96149	+	408	7.87881	6.21321	11.7419	12.7174	12.7089	8.27847	13.5547	15.8477
Niben101Scf00088g01008.1	Niben101Scf00088	141654;142562;143473;146639;146833;149429	141668;142592;143618;146740;146997;150125	+;+;+;+;+;+	1156	17.507	17.0049	7.57904	7.23837	22.4275	25.0268	9.96014	9.71365
Niben101Scf00088g01010.1	Niben101Scf00088	150475;151823;152055;152206	150967;151957;152126;152334	-;-;-;-	829	52.9487	56.3207	35.5063	35.3274	66.9237	69.0106	33.1366	37.8044
Niben101Scf00088g01011.1	Niben101Scf00088	160207;163345	160455;163633	-;-	538	5.93293	7.49617	4.85343	4.19323	11.41	11.6469	7.28825	6.58656
Niben101Scf00088g01009.1	Niben101Scf00088	165733;168598;169736	165848;168645;169838	+;+;+	267	60.5368	53.5999	35.0772	34.5652	83.7776	82.8809	54.4135	49.0367
Niben101Scf00089g00001.1	Niben101Scf00089	62762;66533	63496;67279	-;-	1482	7.5459	6.09567	9.90163	9.96375	13.3363	12.6686	22.1452	18.787
Niben101Scf00089g02001.1	Niben101Scf00089	216966;218151;218974;220381	217329;218254;219262;222188	+;+;+;+	2565	10.5113	11.3924	12.1149	12.1053	7.06178	8.11881	11.4519	10.8368
Niben101Scf00089g02006.1	Niben101Scf00089	270882	271673	-	792	18.3217	15.7127	21.2528	20.5864	14.5033	10.1764	25.3266	23.2426
Niben101Scf00089g04004.1	Niben101Scf00089	405514	406260	-	747	13.8796	13.0189	18.2575	21.0029	12.5132	9.91628	22.1494	21.6856
Niben101Scf00090g01010.1	Niben101Scf00090	166657;167522;168030;168696;168984;169488	166869;167781;168248;168911;169073;169987	+;+;+;+;+;+	1498	35.8153	39.7832	20.2112	18.5236	55.4762	58.5613	34.7997	34.2542
Niben101Scf00090g01014.1	Niben101Scf00090	178600;179075;180001;182899;183322;184534;184893;185733;186449	178988;179365;180337;183224;184266;184800;185027;185999;186849	+;+;+;+;+;+;+;+;+	3358	7.1122	6.74615	5.26319	6.07688	7.96308	7.69989	7.43807	6.83865
Niben101Scf00090g02002.1	Niben101Scf00090	189266;189683;190042;190142;191018;192619	189440;189801;190071;190213;192559;192690	-;-;-;-;-;-	2010	0.270301	0.206376	0.279141	0.316304	0.312343	0.254958	0.654021	0.618184
Niben101Scf00090g02003.1	Niben101Scf00090	236479;239651;240443	237307;239765;241161	-;-;-	1663	33.8953	36.8615	10.1994	10.8525	41.2751	46.3357	12.2935	11.9825
Niben101Scf00090g03004.1	Niben101Scf00090	349404;351339;353275;354245;355466	349716;352657;354127;354642;355959	+;+;+;+;+	3377	0.348582	0.34121	0.31951	0.340091	0.716088	0.910511	1.07386	1.13109
Niben101Scf00090g04004.1	Niben101Scf00090	391511;391908;392142	391520;392062;392387	+;+;+	411	0	0	0	0	0	0	0.110293	0
Niben101Scf00090g04005.1	Niben101Scf00090	396573;397564;397834;399083;399326;400030;400422;400870;401239;401705;402050;402649;403501	396634;397757;398008;399166;399567;400261;400586;401001;401352;401752;402128;402705;403822	+;+;+;+;+;+;+;+;+;+;+;+;+	1906	1.75781	1.76528	1.81152	2.17354	3.46465	3.04312	4.88741	3.80284
Niben101Scf00090g04014.1	Niben101Scf00090	434568;435815;436119;436443;436656	434813;436003;436356;436541;437203	+;+;+;+;+	1320	2.91546	2.75846	3.30235	3.66671	8.1735	6.70582	13.1183	12.7602
Niben101Scf00090g05004.1	Niben101Scf00090	475204;475533;481935;483957;493037;494196	475405;476012;482130;484088;493153;494237	+;+;+;+;+;+	1169	2.94348	2.28679	4.39348	4.70174	3.89857	4.14468	7.56153	5.92478
Niben101Scf00090g05006.1	Niben101Scf00090	563087;564519	563196;564893	+;+	485	10.1753	13.0194	8.40942	9.81035	12.2733	12.5835	10.0942	10.0581
Niben101Scf00090g07001.1	Niben101Scf00090	718345;718730;719144;719366;720010;720212;720662;720869;721755	718623;719051;719293;719485;720099;720290;720768;720987;722309	+;+;+;+;+;+;+;+;+	1821	1.83986	2.1261	3.08112	2.32004	3.85621	3.65846	7.46794	6.16638
Niben101Scf00090g07003.1	Niben101Scf00090	722696;724529;724702;724992;725899;726974	724399;724615;724804;725118;726518;727808	-;-;-;-;-;-	3476	9.65814	9.37461	13.4221	14.0481	8.40183	7.9545	13.5822	12.2333
Niben101Scf00090g07002.1	Niben101Scf00090	753450;754023;754284;754526	753704;754083;754386;754973	+;+;+;+	867	7.67645	9.03739	10.1552	10.6447	8.52849	6.55561	10.4568	10.7752
Niben101Scf00090g08010.1	Niben101Scf00090	814356;814506;815256;815740;816116;817433;817679;818449;819816	814430;814638;815680;816030;816363;817517;817771;819060;820305	+;+;+;+;+;+;+;+;+	2452	0.0738587	0.112783	0.123212	0.18401	0.0568977	0.132999	0.203358	0.150148
Niben101Scf00090g08011.1	Niben101Scf00090	841172;842001;845109;845879	841991;842800;845357;845902	+;+;+;+	1893	0.454428	0.328698	0.341992	0.476695	0.761562	0.516822	0.502873	0.729325
Niben101Scf00090g08013.1	Niben101Scf00090	846122;848597;848866;850862	848392;848799;849666;851083	-;-;-;-	3497	0.750922	0.803984	0.752853	0.879699	0.784604	1.17236	0.985162	1.1844
Niben101Scf00090g10001.1	Niben101Scf00090	998966;999191;1000017;1001696	999041;999234;1000348;1001745	-;-;-;-	502	5.27612	4.49889	7.30787	6.04639	3.42762	4.59382	8.98481	8.38818
Niben101Scf00090g10002.1	Niben101Scf00090	1007874;1010003;1013780	1008139;1010196;1014101	-;-;-	782	1.15794	1.945	1.62814	1.65224	2.02193	2.17449	1.73902	1.64779
Niben101Scf00090g11001.1	Niben101Scf00090	1076597;1077408;1077609;1079705	1076811;1077512;1077679;1080384	+;+;+;+	1071	0.549561	0.387317	0.282088	0.0765965	0.694744	0.782988	0.296277	0.171878
Niben101Scf00090g11003.1	Niben101Scf00090	1099391;1100348;1100488	1099714;1100404;1100511	+;+;+	405	0	0	0	0	0	0	0.111927	0
Niben101Scf00090g11004.1	Niben101Scf00090	1119162;1119468;1120311	1119373;1119940;1120447	+;+;+	822	0.165239	0.112143	0.0525054	0.0498995	0.169724	0.226705	0.220586	0.307922
Niben101Scf00090g13008.1	Niben101Scf00090	1291497;1292367;1294647;1295785	1292264;1292774;1295280;1296250	-;-;-;-	2276	0.0994627	0.141755	0.13274	0.0360434	0.040865	0.143284	0.139417	0.141539
Niben101Scf00090g13016.1	Niben101Scf00090	1327714;1328138;1329023;1329867;1330442	1328047;1328321;1329062;1329902;1330555	-;-;-;-;-	708	154.403	172.482	23.5609	23.5792	146.213	163.255	24.4899	22.1977
Niben101Scf00090g13017.1	Niben101Scf00090	1335354;1335535;1335787;1336374;1338189;1338541	1335425;1335594;1335837;1336448;1338251;1339143	-;-;-;-;-;-	924	26.9986	28.8566	43.1828	43.015	31.0029	25.7645	48.7155	49.4072
Niben101Scf00090g14001.1	Niben101Scf00090	1390187;1390442	1390336;1390588	+;+	297	1.52442	1.55188	2.47041	3.17643	4.38425	1.72547	3.05255	2.47921
Niben101Scf00090g14005.1	Niben101Scf00090	1398315	1398584	+	270	0	0	0.15985	0	0	0.172547	0	0
Niben101Scf00090t13013.1	Niben101Scf00090	1294301	1294373	+	73	0	0.63138	0	0	0	0	0	0.630416
Niben101Scf00091g00002.1	Niben101Scf00091	59094;59600;64211;66006;66462;67374	59515;61387;64339;66028;67304;67655	+;+;+;+;+;+	3487	0.934852	1.21604	1.04588	1.15277	1.05358	0.868427	1.55998	1.20759
Niben101Scf00091g00013.1	Niben101Scf00091	69380;71285;71455;72161;72947;73170;73489;73661	69897;71364;71546;72231;73043;73231;73531;74004	-;-;-;-;-;-;-;-	1307	5.23075	4.69018	2.26199	2.13404	5.31936	5.45366	2.73994	3.34502
Niben101Scf00091g00017.1	Niben101Scf00091	82225;83492;84076;84545;84914;85304	83130;83900;84291;84652;85187;85945	+;+;+;+;+;+	2555	0.389847	0.505104	0.70947	0.626098	0.837261	0.492317	1.11774	0.95463
Niben101Scf00091g01023.1	Niben101Scf00091	100532;101797;103137;103282;103533;105119;105263;105462	100740;101896;103190;103373;103646;105186;105374;106093	+;+;+;+;+;+;+;+	1381	207.821	202.419	38.7529	37.5721	244.712	274.399	43.6728	41.0884
Niben101Scf00091g01028.1	Niben101Scf00091	117963;118795;121140	118013;119605;124890	+;+;+	4613	6.95865	7.16389	8.64499	9.01174	6.10919	6.07974	7.38965	7.74156
Niben101Scf00091g01026.1	Niben101Scf00091	120557;122462;123482	120618;122735;124923	-;-;-	1778	11.9682	13.4669	19.5164	20.2088	11.3122	10.7954	16.3169	16.8759
Niben101Scf00091g01025.1	Niben101Scf00091	156926;159164;159360;160617;160892;161195;162153;162597	157814;159268;159482;160787;161021;161404;162305;162671	+;+;+;+;+;+;+;+	1856	2.67115	2.235	2.6277	2.57464	3.50788	3.1502	5.37322	5.455
Niben101Scf00094g00007.1	Niben101Scf00094	427;711;1258;1509;1976;2175;2426;2683;3201;3422;7538;8347	687;1114;1416;1610;2065;2348;2601;3127;3343;3528;7637;8716	-;-;-;-;-;-;-;-;-;-;-;-	2531	1.32374	1.32936	0.73325	0.729271	1.59853	1.32529	0.985054	0.763673
Niben101Scf00094g00008.1	Niben101Scf00094	37156;38376;39443;40576;41703	37654;38702;39706;40653;42536	-;-;-;-;-	2002	0.248766	0.138134	0.172465	0.102441	0.150988	0.162894	0.226426	0.459744
Niben101Scf00094g00006.1	Niben101Scf00094	67143;73569	67460;73748	+;+	498	1.09097	1.71221	0.693324	0.988372	1.68088	3.22747	1.50191	1.01651
Niben101Scf00094g00009.1	Niben101Scf00094	85296;86912	85580;87022	-;-	396	257.532	225.798	347.782	335.597	271.569	230.939	494.342	479.147
Niben101Scf00094g01002.1	Niben101Scf00094	174230;175384;175814;177900	174636;175646;175891;178088	-;-;-;-	937	9.95382	10.0593	6.67889	5.86589	14.2938	14.8912	15.3359	14.7098
Niben101Scf00094g02004.1	Niben101Scf00094	240978;241233;242487;242724	241119;241689;242630;243096	-;-;-;-	1116	4.17864	3.84089	3.63529	3.2711	4.50043	4.71722	6.66146	5.8144
Niben101Scf00094g03003.1	Niben101Scf00094	350377;354055;354303;355693	351003;354127;354493;355993	-;-;-;-	1192	1.3294	1.74	0.615529	0.550569	1.91167	2.03235	1.63524	0.656331
Niben101Scf00094g03004.1	Niben101Scf00094	380513;382411;387704	381628;383001;387923	-;-;-	1927	0	0.0478368	0.0895889	0	0.0241331	0.0483527	0.188191	0.0477638
Niben101Scf00095g00003.1	Niben101Scf00095	79974;80096	79996;80687	-;-	615	0.441711	0.899331	0.771958	0.700298	0.453702	0.757525	1.10562	0.673469
Niben101Scf00095g02005.1	Niben101Scf00095	236170;237784;238826;243126	236950;238035;239378;243760	+;+;+;+	2221	9.38736	10.3554	4.72208	4.30304	12.27	11.8934	6.92916	6.56842
Niben101Scf00095g05001.1	Niben101Scf00095	561787;563328	562488;563434	-;-	809	2.63034	1.31037	1.65382	1.62244	1.55206	1.15174	1.45685	1.42214
Niben101Scf00095g07001.1	Niben101Scf00095	750908;752362;753445;754491;755514	751801;752710;753683;754577;755884	-;-;-;-;-	1940	0.0466757	0.0237581	0.0667414	0.021143	0	0	0	0.0237219
Niben101Scf00095g08004.1	Niben101Scf00095	875364;877171;877945;878565;878843;879388;880483;882342;882990;884641;886812;887791	875757;877214;878047;878679;879267;879564;880873;882621;883151;885138;887765;888031	+;+;+;+;+;+;+;+;+;+;+;+	3784	4.82188	4.84781	2.68036	2.80748	5.40749	5.87272	4.0311	4.24448
Niben101Scf00095g08008.1	Niben101Scf00095	901760;903062	902669;903147	-;-	996	1.00006	0.87924	1.21332	1.89438	3.9921	2.08148	4.34644	4.64362
Niben101Scf00096g00005.1	Niben101Scf00096	32245	32670	-	426	6.42996	6.32936	5.7242	5.53639	5.84034	6.88974	5.90572	7.67007
Niben101Scf00096g00004.1	Niben101Scf00096	64595;65302;65441;65592;65739;65907;66168	65144;65371;65498;65631;65815;66093;66866	-;-;-;-;-;-;-	1681	0	0	0	0	0.110659	0	0.0539327	0.0273768
Niben101Scf00096g01009.1	Niben101Scf00096	183819	184802	-	984	2.43861	2.34201	3.90365	4.04338	3.73359	3.90599	6.44945	7.57653
Niben101Scf00096g02003.1	Niben101Scf00096	191566;193146;194770	191859;193206;195942	+;+;+	1528	10.7855	10.286	8.81266	8.45582	13.0565	12.5921	10.1163	10.4811
Niben101Scf00096g03007.1	Niben101Scf00096	331389;332566;333123;334214;334478;334649;335255	332196;332618;333339;334357;334565;334770;335679	-;-;-;-;-;-;-	1857	31.9268	35.716	25.7283	25.4123	26.8208	30.2934	22.4211	22.2048
Niben101Scf00096g03005.1	Niben101Scf00096	335931;336506	336014;336760	-;-	339	0	0.135961	0	0.120995	0	0	0	0
Niben101Scf00096g04015.1	Niben101Scf00096	414112;415652;415832;416357;417212	414426;415721;416225;416970;417671	+;+;+;+;+	1853	36.2594	37.3601	61.8277	65.3888	44.1202	40.6292	70.1851	69.7384
Niben101Scf00096g04017.1	Niben101Scf00096	420638;421593	421003;421636	+;+	410	0.331283	0.0562082	0.421068	0.200085	0.113425	0	0.110562	0
Niben101Scf00096g04003.1	Niben101Scf00096	427956;428216;428493;429983	428011;428359;428698;430434	+;+;+;+	858	0.18469	0.322313	0.20121	0.478059	0.433608	0.162894	0.184914	0.107274
Niben101Scf00096g04005.1	Niben101Scf00096	430785	432632	-	1848	0.0244997	0	0.0233547	0	0	0	0	0.0249028
Niben101Scf00096g05005.1	Niben101Scf00096	563197;564445;564928;565228	564204;564515;565001;565678	-;-;-;-	1604	1.10084	1.20686	1.54717	1.38089	2.23244	1.74269	2.37391	2.46743
Niben101Scf00099g00017.1	Niben101Scf00099	13904;18776	14320;18911	+;+	553	4.38017	5.70925	8.11679	8.27024	7.48444	7.70847	10.8613	14.4386
Niben101Scf00099g00007.1	Niben101Scf00099	22856;23829	23225;24394	-;-	936	0.0483712	0.0492422	0.0461105	0.131466	0.0496842	0.0995466	0.19372	0.295003
Niben101Scf00099g00002.1	Niben101Scf00099	40730;43784;44542;45419;46667;47782;49774;50018	40908;43892;44619;45452;46735;47912;49995;50108	+;+;+;+;+;+;+;+	913	8.33107	6.15889	8.34353	8.44609	11.0276	10.7667	8.76322	7.63646
Niben101Scf00099g00003.1	Niben101Scf00099	50702;57304;57872;58115;58624;58815;65747;65882;66852;67113	51151;57649;57976;58500;58732;58877;65793;66013;66895;67197	-;-;-;-;-;-;-;-;-;-	1767	5.81636	5.269	5.20258	6.07021	6.36903	6.32771	7.20874	6.97989
Niben101Scf00099g01001.1	Niben101Scf00099	176342	176752	+	411	17.5704	18.1671	20.8446	22.7043	10.2966	10.145	11.305	13.8285
Niben101Scf00099g01005.1	Niben101Scf00099	178300;179028;179767;180444;181843;182138	178872;179105;179911;181014;182052;182694	-;-;-;-;-;-	2134	0.986554	1.03672	1.03146	0.951435	0.762725	0.840501	1.0621	0.948874
Niben101Scf00100g00010.1	Niben101Scf00100	3571;4049;4583	3637;4072;4746	-;-;-	255	0	0	0.169253	0	0.18237	0.365394	0.177766	0.180472
Niben101Scf00100g00011.1	Niben101Scf00100	4756;5428;6285	5164;5857;6288	-;-;-	843	0	0	0	0	0	0	0.0537727	0.0545912
Niben101Scf00100g00015.1	Niben101Scf00100	29108;29920;30275;31457;32032;32332;34907	29335;29997;31363;31938;32150;32842;35166	-;-;-;-;-;-;-	2767	0.818132	0.666291	0.545927	0.830132	0.47059	0.454597	0.982951	0.715171
Niben101Scf00100g00017.1	Niben101Scf00100	64799;67411	66199;67821	-;-	1812	0.149919	0.101745	0.166731	0.215047	0.282312	0.0514214	0.325218	0.0761927
Niben101Scf00100g00020.1	Niben101Scf00100	79759;82535	81317;82944	-;-	1969	0.252935	0.327715	0.482228	0.385385	0.377893	0.37857	0.78275	0.794664
Niben101Scf00103g00002.1	Niben101Scf00103	36389	36928	-	540	0.838433	1.74974	1.19887	2.27875	0.775074	1.33724	1.93074	2.13057
Niben101Scf00103g00018.1	Niben101Scf00103	52471;53212;53491	52928;53389;53767	-;-;-	913	4.36389	3.43282	6.6181	7.59249	9.01564	8.87872	17.725	17.4908
Niben101Scf00103g00017.1	Niben101Scf00103	64368;64947;66208	64518;65335;66345	+;+;+	678	0	0	0	0	0	0	0.066859	0
Niben101Scf00103g00019.1	Niben101Scf00103	66255;66489;67496;67769;68877;69188;69416;71707;72402;72893	66467;67310;67659;67937;68960;69293;69654;72013;72441;72896	-;-;-;-;-;-;-;-;-;-	2148	6.78709	6.7913	6.17855	6.65483	6.14863	6.52836	7.51286	8.1307
Niben101Scf00103g01006.1	Niben101Scf00103	108874;114480;115090;115481;115978;116521	113031;114636;115307;115613;116018;116526	-;-;-;-;-;-	4713	3.90984	3.69176	1.70788	2.12789	4.57841	4.88811	3.19804	2.68526
Niben101Scf00103g03008.1	Niben101Scf00103	351700;352135;352327;359444;359728;360639;361742;362272	352038;352197;352382;359537;359788;360700;361797;362815	+;+;+;+;+;+;+;+	1275	17.684	18.7255	8.58111	8.94341	36.8935	33.9451	15.3057	15.6289
Niben101Scf00103g04001.1	Niben101Scf00103	419935;426749;428144;429477;429744;429929;430511;431699;432185	420634;426934;428236;429659;429846;430114;431541;432102;432654	+;+;+;+;+;+;+;+;+	3356	6.27326	6.27636	4.38539	4.06997	7.27498	7.01038	5.8419	5.01891
Niben101Scf00103g04008.1	Niben101Scf00103	450464;452828;453568;453897;455841;456586;457023	451344;453093;453791;454054;456162;456927;457667	+;+;+;+;+;+;+	2838	0.717897	0.747066	1.12537	1.01893	0.720999	0.771538	1.0542	1.03781
Niben101Scf00103g04009.1	Niben101Scf00103	507915	508349	+	435	0.936732	2.27805	2.03395	2.07444	2.99339	2.03487	3.23044	3.91438
Niben101Scf00103g04023.1	Niben101Scf00103	535230;536611;544195	535493;536762;544237	+;+;+	459	0	0.200831	0	0	0	0	0.0987591	0.100262
Niben101Scf00104g00003.1	Niben101Scf00104	69325	70002	-	678	15.192	17.6069	24.6353	26.4072	9.4312	10.4445	15.6116	16.0868
Niben101Scf00104g02015.1	Niben101Scf00104	203372;203531;204105;206028;207441	203420;203979;204435;206120;207553	-;-;-;-;-	1035	0.393699	0.890642	0.708899	0.931314	0.853704	0.76521	1.20443	0.889283
Niben101Scf00104g02012.1	Niben101Scf00104	229834;232314	230092;232854	+;+	800	244.657	233.507	285.392	280.303	136.723	130.417	198.037	206.919
Niben101Scf00104g02013.1	Niben101Scf00104	233572;234833;235449;235667;235962;236701;236889;237183;237346;238288;238554;238746	234440;234934;235593;235851;236066;236798;237106;237249;237431;238386;238725;238800	+;+;+;+;+;+;+;+;+;+;+;+	2201	0.596541	0.963277	0.784361	0.614982	1.22547	1.48167	1.68882	1.73544
Niben101Scf00104g02014.1	Niben101Scf00104	271383;272013;272411	271688;272188;273073	+;+;+	1145	3.95418	3.01904	5.84255	6.62727	4.58952	3.33642	9.89747	6.31022
Niben101Scf00104g03001.1	Niben101Scf00104	293826;294286;303991	294134;294438;304602	+;+;+	1074	9.69585	10.9433	3.49616	2.86435	19.8748	22.2094	6.45768	5.61329
Niben101Scf00104g03006.1	Niben101Scf00104	328358;329020;329296;329933;330492	328897;329194;329634;330130;331014	-;-;-;-;-	1775	0.0255073	0.103866	0.0486304	0.0231084	0.130998	0.104987	0.0510765	0.025927
Niben101Scf00104g03017.1	Niben101Scf00104	334731;336354;336668;337561;337811;339654;339951;340218	334807;336568;336728;337723;337901;339802;340108;340400	-;-;-;-;-;-;-;-	1097	0.41272	0.546198	0.472118	0.373905	0.169569	0.0849367	0.619832	0.56634
Niben101Scf00104g03002.1	Niben101Scf00104	348652;351258;352695;353268	348885;351342;352852;353641	+;+;+;+	851	0	0.0541606	0.0507162	0.144597	0.0546468	0.0547448	0.213069	0
Niben101Scf00104g04002.1	Niben101Scf00104	450274;451342;451766;452263;452885;454172;455036;456089;457240;457837;458543	450888;451549;451937;452328;452998;454288;455162;456375;457690;457913;463307	+;+;+;+;+;+;+;+;+;+;+	6999	5.47264	5.63046	7.74206	8.01126	5.38864	5.0089	8.75002	8.61362
Niben101Scf00104g04008.1	Niben101Scf00104	459550;460665;460947;461715;462992	460054;460817;461516;461968;463219	-;-;-;-;-	1710	4.58049	3.90828	4.05093	3.39413	4.24251	3.80058	4.34748	3.67356
Niben101Scf00104g04007.1	Niben101Scf00104	508588;509462;509753;509947;510385;511088;512780	508710;509539;509866;510225;510498;511160;512823	+;+;+;+;+;+;+	825	11.6618	12.2629	17.2638	19.0172	10.3437	11.1246	20.2751	19.5796
Niben101Scf00105g00001.1	Niben101Scf00105	25875;26722;26874;28055;28630;29377;30768	26360;26776;27978;28536;29312;30640;31055	-;-;-;-;-;-;-	4363	2.39712	2.66213	2.82915	2.79216	2.50482	2.57338	3.3351	2.98505
Niben101Scf00107g00007.1	Niben101Scf00107	26143;27766;29102;29250;29618	26221;28852;29173;29279;30991	+;+;+;+;+	2642	1.95359	1.5003	1.58458	1.78539	2.04183	2.18656	3.30284	3.64052
Niben101Scf00107g00004.1	Niben101Scf00107	30508	30939	-	432	0.209608	0.213383	0.299718	0.61716	0.107649	0	0.104931	0.426115
Niben101Scf00107g00008.1	Niben101Scf00107	37586;39599;40160;43080	38139;39649;41965;43341	-;-;-;-	2673	9.69703	8.61291	7.20939	6.97434	9.82108	11.9389	8.88632	9.46061
Niben101Scf00107g01005.1	Niben101Scf00107	91290;91588;99856	91406;91647;99945	+;+;+	267	0	0	0.323292	0.307247	0.522522	0.174486	0.169777	0.344722
Niben101Scf00107g02001.1	Niben101Scf00107	183142;184011;184607;186701;186856	183263;184169;184678;186746;188494	+;+;+;+;+	2038	11.0967	12.9701	16.2219	17.1275	20.2287	19.2135	29.705	27.9216
Niben101Scf00107g02002.1	Niben101Scf00107	255104;256570;256929;257980	255769;256771;257059;258636	+;+;+;+	1656	2.1052	1.64212	3.10143	3.12089	3.06098	1.74423	3.36693	2.66785
Niben101Scf00107g03008.1	Niben101Scf00107	360739;361281	360966;361823	+;+	771	0.176169	0	0.335871	0.159601	53.5012	54.0805	95.9817	114.215
Niben101Scf00107g03016.1	Niben101Scf00107	377319;378141;378448;386109;386251	377678;378315;378520;386153;386802	-;-;-;-;-	1205	26.4889	26.6599	13.6104	15.1135	40.1366	42.5476	25.9004	22.6474
Niben101Scf00107g03010.1	Niben101Scf00107	418590;423359;423661;423901	418908;423533;423733;423928	-;-;-;-	595	1.44577	1.4718	1.23313	0.344684	1.56317	0.391494	0.68567	0.696107
Niben101Scf00107t03001.1	Niben101Scf00107	379913;379962	379950;379997	+;+	74	0	0	0	0	0	0.629565	0	0
Niben101Scf00108g00004.1	Niben101Scf00108	13516;14631;14853;15165;15570;15785;16011;16600;16883;17140;17373;17771;17972;19009;19273;20331;20510;20718;21040	14327;14753;15058;15275;15680;15894;16120;16775;17047;17258;17460;17876;18060;19152;19365;20397;20622;20813;21474	-;-;-;-;-;-;-;-;-;-;-;-;-;-;-;-;-;-;-	3274	6.81758	8.12289	12.0752	11.4508	1.40621	1.22375	2.3399	1.78515
Niben101Scf00108g01009.1	Niben101Scf00108	143589;144469;145205;145651	144041;144774;145629;145940	+;+;+;+	1474	23.1906	22.8577	34.5949	35.3128	12.052	10.0666	20.6047	16.0478
Niben101Scf00108g01010.1	Niben101Scf00108	156296;157576;158720	156425;157788;159515	+;+;+	1139	11.5275	11.8565	9.51099	9.21902	14.9843	14.3567	11.3028	12.1617
Niben101Scf00108g02006.1	Niben101Scf00108	238919;240064;241027	239430;240260;241417	-;-;-	1100	5.14493	4.65097	5.64996	4.94074	0.422767	0.50823	1.23628	1.2551
Niben101Scf00108g02008.1	Niben101Scf00108	269752;270485;270729;272234;272666;272849;273049;273445;275279;275482	270362;270616;270815;272338;272749;272965;273141;273760;275376;275569	-;-;-;-;-;-;-;-;-;-	1731	3.29561	4.02062	1.39626	1.52838	6.28656	6.45931	2.35687	2.68519
Niben101Scf00108g03023.1	Niben101Scf00108	304830;307113;307836	305337;307678;308196	+;+;+	1435	15.2075	15.5616	20.1661	17.8647	15.4097	16.8171	16.0947	16.1953
Niben101Scf00108g03002.1	Niben101Scf00108	308450;309137;309594;309808;310212;310532;311562	309039;309259;309727;309934;310419;310617;311836	-;-;-;-;-;-;-	1543	0.264082	0.0896125	0.0279711	0.0265829	0.150695	0.241544	0.425982	0.149126
Niben101Scf00108g03025.1	Niben101Scf00108	368134;368801;369105;373696;373937;376237;376505;377312	368700;368916;369192;373838;374000;376392;376515;377591	-;-;-;-;-;-;-;-	1425	1.23912	1.81128	2.08983	3.05112	2.57814	2.19044	4.75572	3.64934
Niben101Scf00108g04010.1	Niben101Scf00108	423497;424404;424694;424979;425772;426972;427519;428181;429124;429535;431204;432067	424015;424471;424829;425425;426027;427435;427601;428298;429388;429764;431353;432249	-;-;-;-;-;-;-;-;-;-;-;-	2919	21.1564	20.4479	9.38152	8.41707	22.9415	25.4086	11.1113	11.3435
Niben101Scf00108g05010.1	Niben101Scf00108	555402;555646	555504;556065	-;-	523	0	0	0	0	0	0	0.0866738	0
Niben101Scf00108g06007.1	Niben101Scf00108	623280;624279;624464	623783;624372;625044	-;-;-	1179	1.26725	1.05551	0.915171	0.991515	1.45943	2.27209	1.34569	1.21004
Niben101Scf00108g06002.1	Niben101Scf00108	687200;687702;696675;697090;697465	687290;688194;697039;697401;697538	+;+;+;+;+	1335	0.0339142	0.207149	0.0969875	0.0307247	0	0	0	0
Niben101Scf00108g06008.1	Niben101Scf00108	699940;701217;701539	700456;701340;703623	-;-;-	2726	1.47818	1.55552	0.744128	0.842618	1.69743	1.67484	0.814817	0.810337
Niben101Scf00109g00001.1	Niben101Scf00109	30706;32916	31664;34006	+;+	2050	2.2969	1.93356	3.20012	2.66113	1.90555	1.52263	3.36108	3.2551
Niben101Scf00109g00010.1	Niben101Scf00109	34344;36983	34593;36990	+;+	258	2.63229	3.21563	0.669139	1.51033	2.43337	1.9863	2.63549	1.78374
Niben101Scf00109g00017.1	Niben101Scf00109	45485;46986;47429;48911;49258;49500;50174;51615	46031;47347;47472;49125;49382;49812;51588;51860	+;+;+;+;+;+;+;+	3267	32.9414	31.7852	26.6526	26.6168	46.7108	46.7161	38.8368	41.1887
Niben101Scf00109g00003.1	Niben101Scf00109	50406;51171;51353;51762;52080;57535	51050;51247;51399;51862;52169;58165	-;-;-;-;-;-	1591	0.1992	0.347636	0.189891	0.128905	0.116919	0.263539	0.0284918	0.144627
Niben101Scf00109g01005.1	Niben101Scf00109	129483;132468	130150;132481	+;+	682	15.7999	13.7867	14.397	12.1489	18.4449	19.3319	18.5443	15.1152
Niben101Scf00109g02016.1	Niben101Scf00109	184395;185702;185898;186336;186523	185623;185810;185996;186433;186546	-;-;-;-;-	1559	39.6704	44.8638	15.5308	16.9174	76.8113	76.1422	30.8357	30.6557
Niben101Scf00109g02002.1	Niben101Scf00109	192502	192840	-	339	13.4891	13.732	25.4628	22.8681	21.3317	24.6682	43.7926	54.8444
Niben101Scf00109g02010.1	Niben101Scf00109	212850;213098;218413;218648;219570;219812;221059;221488;221844;223174;223884;225046;225919;226477;226676	212935;213572;218464;218703;219728;219916;221165;221609;221952;223304;224253;225159;225977;226586;227102	+;+;+;+;+;+;+;+;+;+;+;+;+;+;+	2482	4.54213	5.10675	5.90356	5.5362	5.48984	5.56538	7.13196	6.9902
Niben101Scf00109g02025.1	Niben101Scf00109	236712;237344;237864;238068;238213;238451;238670;238845;239798	237105;237720;237962;238132;238291;238574;238752;238932;239808	-;-;-;-;-;-;-;-;-	1320	45.4297	46.5621	15.5963	17.3236	31.6371	33.1585	13.582	14.1199
Niben101Scf00109g02013.1	Niben101Scf00109	242925;243600;244779;245416;245749;246023;247354;247506;248342;248835;249340	242932;244572;244835;245637;245938;246051;247422;247567;248416;248907;249736	-;-;-;-;-;-;-;-;-;-;-	2155	3.90776	3.12262	4.39606	4.8155	4.07858	3.81566	6.33153	5.93674
Niben101Scf00109g02027.1	Niben101Scf00109	279899;281375	281028;281766	-;-	1522	7.83841	8.94862	12.9734	12.8011	12.2219	12.4581	25.0181	20.5913
Niben101Scf00109g03008.1	Niben101Scf00109	325868;326893;327793;328423;328705	326660;327700;327852;328604;329072	-;-;-;-;-	2211	9.22504	9.15143	11.9562	12.6429	11.5367	10.704	23.7006	19.4718
Niben101Scf00109g03002.1	Niben101Scf00109	366034;366506;367407;368546;369248;370334	366412;367303;367640;368839;369430;370720	-;-;-;-;-;-	2275	13.2941	11.629	8.87852	8.9427	10.0981	11.0582	9.42474	9.42659
Niben101Scf00109g04007.1	Niben101Scf00109	399506	399919	-	414	0	0	0	0	0.11233	0.337593	0	0
Niben101Scf00109g04011.1	Niben101Scf00109	451568;452838;453074	452693;453038;454057	+;+;+	2311	0	0	0	0.0709951	0	0	0.0392301	0
Niben101Scf00109g05009.1	Niben101Scf00109	510886;514629;516776;521939;522125;527888;528127;528533;529637	511152;514767;516987;522046;522314;528027;528162;529265;529656	+;+;+;+;+;+;+;+;+	1845	2.85885	4.00952	5.39201	4.702	3.41536	3.14373	6.15462	5.68707
Niben101Scf00109g05016.1	Niben101Scf00109	556958;558196;558465;558598;558810;559377;560221;560540;561782;562062;566090	557460;558328;558486;558634;559300;559513;560332;561078;561930;562347;566506	-;-;-;-;-;-;-;-;-;-;-	2826	1.73027	1.64726	1.49668	1.22646	2.40256	3.18169	2.50232	2.10072
Niben101Scf00109g05011.1	Niben101Scf00109	572098;572911;574362;574713;575771;576624	572770;574212;574577;574757;575849;576908	-;-;-;-;-;-	2600	8.46302	8.50905	9.33738	9.18948	8.91633	8.34997	11.6551	10.3369
Niben101Scf00109g05018.1	Niben101Scf00109	577673;580122;580812;581702;582319;584420	578332;580715;581381;581839;582594;584966	-;-;-;-;-;-	2785	0.26011	0.231695	0.495907	0.25774	0.267171	0.301106	0.398777	0.743597
Niben101Scf00109g07023.1	Niben101Scf00109	683998;686011;686783;687749;688498;688700;689194;689489	685907;686144;687026;687954;688523;688811;689467;689894	+;+;+;+;+;+;+;+	3312	5.03743	5.62913	7.99466	7.76507	3.68581	3.55176	6.22061	5.16201
Niben101Scf00109g07004.1	Niben101Scf00109	702435;703172;704024;705593;705967;707938;708503;708788;709069	702734;703925;705207;705881;706191;708111;708709;708901;709714	+;+;+;+;+;+;+;+;+	3893	8.52475	7.1865	8.62524	8.26038	6.58205	6.15107	8.97176	8.41678
Niben101Scf00109g07005.1	Niben101Scf00109	722051	722476	+	426	56.6474	52.7987	69.2983	66.87	181.596	174.321	315.291	331.757
Niben101Scf00109g07025.1	Niben101Scf00109	772664;775030;775495	773063;775110;776290	+;+;+	1277	12.9054	14.2206	10.5955	12.0772	13.1101	12.7323	9.90382	10.8114
Niben101Scf00109g08004.1	Niben101Scf00109	851628;852858	851913;853189	+;+	618	3.15023	2.61032	5.0632	5.01103	5.38037	5.50309	8.91205	9.08493
Niben101Scf00109g08006.1	Niben101Scf00109	852784;855088	854198;855607	-;-	1935	12.869	11.8859	11.2973	11.8389	12.8939	11.3641	13.564	14.1034
Niben101Scf00109g08029.1	Niben101Scf00109	878002;878985;879332;880842;881261;881582;881825;882489;882912;884341;884568;884827	878347;879123;879682;881083;881507;881674;881926;882591;882995;884436;884695;885317	+;+;+;+;+;+;+;+;+;+;+;+	2422	0.243014	0.0951501	0.0801889	0.203224	0.787234	0.36547	0.243309	0.475025
Niben101Scf00109g09011.1	Niben101Scf00109	895348;895985;896392;903835;904016;907073;907492;907637;907785;908042	895729;896200;896439;903936;904347;907154;907528;907699;907900;908302	-;-;-;-;-;-;-;-;-;-	1639	3.81208	3.54328	5.34556	5.95616	3.37646	3.18355	4.75707	4.04328
Niben101Scf00109g09010.1	Niben101Scf00109	965895;967646;969595;969793;970237;970905;972808	967562;969502;969705;969876;970337;971473;972982	-;-;-;-;-;-;-	4565	21.8691	22.0105	22.4259	20.4593	19.4422	20.0639	20.4012	20.3639
Niben101Scf00109g10030.1	Niben101Scf00109	1009239;1009608;1013604;1013874;1015011;1015576;1017727	1009440;1009686;1013785;1013921;1015097;1015992;1017782	+;+;+;+;+;+;+	1071	8.18001	8.04758	9.63129	10.3788	12.0278	11.9623	15.6604	18.1332
Niben101Scf00109g10001.1	Niben101Scf00109	1018947;1019536;1020649;1021019;1021500;1021778;1022451	1019147;1019651;1020702;1021133;1021666;1021847;1022549	+;+;+;+;+;+;+	822	6.25153	6.78464	12.6801	10.6536	6.39294	4.33573	10.8639	10.6373
Niben101Scf00109g10008.1	Niben101Scf00109	1025544;1025915	1025793;1025943	-;-	279	0	0	0	0.294032	0	0	0	0.164948
Niben101Scf00109g10003.1	Niben101Scf00109	1034849;1035741	1035554;1036039	+;+	1005	7.5459	5.29699	8.46011	9.18301	9.11579	7.88052	18.3577	18.5455
Niben101Scf00109g10012.1	Niben101Scf00109	1039421;1040541;1046034;1046181	1040118;1040739;1046098;1046402	-;-;-;-	1184	9.59808	11.5616	5.6501	5.61218	14.5326	13.3783	7.15945	7.96806
Niben101Scf00109g10004.1	Niben101Scf00109	1063197;1064301;1064588	1063537;1064492;1065163	+;+;+	1109	0.163302	0.0831212	0.0778349	0.147944	0.377403	0.294062	1.06275	0.829944
Niben101Scf00109g10013.1	Niben101Scf00109	1065584;1066598;1069270;1069649	1066489;1067532;1069586;1069736	-;-;-;-	2246	8.88978	8.61892	13.067	12.4185	5.59047	4.52188	8.86022	9.30243
Niben101Scf00109g10005.1	Niben101Scf00109	1083493;1090648	1083962;1091111	+;+	934	89.3389	86.3091	36.7826	39.7878	110.286	113.377	47.2232	55.2836
Niben101Scf00109g10006.1	Niben101Scf00109	1095416;1097825	1095612;1097855	+;+	228	0.198576	0	0	0.269851	0	0	0.198818	0.201844
Niben101Scf00109g10007.1	Niben101Scf00109	1107105;1113210	1107293;1113305	+;+	285	4.92469	4.68993	8.55617	6.69232	4.24251	4.41358	6.7598	8.07375
Niben101Scf00109g10029.1	Niben101Scf00109	1122759	1123247	-	489	3.33316	3.39318	4.67781	6.1652	0.665707	0.0952716	0.556201	0.941112
Niben101Scf00109t04001.1	Niben101Scf00109	394391	394462	+	72	0	0	0.599437	0	0	0	0.629589	0
Niben101Scf00109t08001.1	Niben101Scf00109	852431	852501	+	71	0	0	0	0	0	0.656166	0	0
Niben101Scf00109t10054.1	Niben101Scf00109	1086678	1086761	-	84	0	0	1.02761	0.244151	0	0	0	0.547862
Niben101Scf00110g00013.1	Niben101Scf00110	53184;54350;56124;57797;58703;58878;59113;59671;60721;62443;63592;66466;66768;68508;69824;70739	53847;54492;56213;57859;58789;59027;59270;59905;60831;63501;63831;66651;67922;68858;70116;70757	+;+;+;+;+;+;+;+;+;+;+;+;+;+;+;+	5004	1.33456	1.54741	1.98806	1.99595	1.47301	1.64789	2.93959	2.83259
Niben101Scf00110g00006.1	Niben101Scf00110	72090;73204;73433;73897	72720;73293;73504;75508	+;+;+;+	2405	0.376511	0.306633	0.466589	0.460487	0.908818	1.08479	1.63039	1.20552
Niben101Scf00110g01009.1	Niben101Scf00110	95549;97026;98328;99161;105771;108684;109630;110166;111721;113135	95924;97161;98397;99378;105962;108981;109909;110441;111954;113865	+;+;+;+;+;+;+;+;+;+	2811	0.708686	0.639466	0.452936	0.452344	1.30695	1.04412	0.749863	0.712162
Niben101Scf00110g01011.1	Niben101Scf00110	116292	116735	-	444	67.6582	61.5062	66.3431	62.6347	117.727	113.636	104.188	112.771
Niben101Scf00110g02006.1	Niben101Scf00110	230890;235926	231937;236617	-;-	1740	2.54999	1.93369	2.18278	1.98015	1.76396	1.95455	1.77153	1.37532
Niben101Scf00110g03002.1	Niben101Scf00110	293035;293379;296999;297234;300937;310065;310328;312466;312656	293357;293852;297144;297905;301243;310194;310688;312635;312785	-;-;-;-;-;-;-;-;-	2713	56.6735	55.6045	32.2145	32.0595	38.9879	43.1706	24.2358	24.5877
Niben101Scf00110g03003.1	Niben101Scf00110	325683;326119;327860;328223;328866;329229;330302;330705	325714;326242;327933;328442;328939;329390;330501;331180	+;+;+;+;+;+;+;+	1362	25.3802	31.8439	7.11402	8.43236	29.5006	32.7004	6.35691	5.71031
Niben101Scf00110g04016.1	Niben101Scf00110	384012;386164;387346;388625;388809;389003;389374	384170;386295;387417;388695;388908;389101;389385	+;+;+;+;+;+;+	645	1.89525	2.35813	4.04829	4.76947	2.41535	3.10585	5.44668	5.42256
Niben101Scf00110g04022.1	Niben101Scf00110	398816;400243;400616;401863;403363;403786;404467;407396;407706;418370;419066	398872;400350;400851;402292;403686;404385;404640;407626;408985;418492;419966	+;+;+;+;+;+;+;+;+;+;+	4464	10.5886	10.2837	4.61663	4.49317	11.3813	13.8386	5.84401	5.09276
Niben101Scf00110g04018.1	Niben101Scf00110	420685;422217	421316;423516	+;+	1932	9.67844	10.9501	8.19851	9.32021	8.88205	10.2966	7.08581	7.62243
Niben101Scf00110g05007.1	Niben101Scf00110	487701;488028;488328;489015;491882;492077;498114;498378	487916;488082;488852;490835;491998;492148;498346;498691	+;+;+;+;+;+;+;+	3353	4.5775	4.52247	4.25416	3.93904	5.21493	5.15481	5.32663	4.95478
Niben101Scf00110g05008.1	Niben101Scf00110	534646;535755;536539;538809;539034;539434;540321;540557;544698;545031;545516;545672;554022;554664;554852;555019;555364;555654;557235;557581;557855	535321;535827;536745;538861;539213;539652;540434;540670;544865;545206;545582;545818;554117;554732;554953;555270;555431;555771;557474;557691;558731	+;+;+;+;+;+;+;+;+;+;+;+;+;+;+;+;+;+;+;+;+	4127	98.4167	109.754	48.6812	49.1523	72.8329	81.4807	39.8275	38.0474
Niben101Scf00110g05011.1	Niben101Scf00110	556440;557961;558518;560811;561471;561575;561735	557689;558425;558685;560924;561498;561622;561833	-;-;-;-;-;-;-	2172	139.453	167.249	25.6135	24.4084	105.502	123.162	20.0877	19.885
Niben101Scf00110g05012.1	Niben101Scf00110	569447;570448;571445;571601;571824;571988;572509;572942;573145	570344;570621;571525;571729;571895;572056;572835;573055;573310	-;-;-;-;-;-;-;-;-	2030	0.200728	0.317867	0.425216	0.262673	0.32072	0.183597	0.334954	0.249372
Niben101Scf00110g05013.1	Niben101Scf00110	587634;587906;588966;589337;590033;596196;596390;596690;597080	587883;588262;589069;589496;590204;596276;596537;596750;597919	-;-;-;-;-;-;-;-;-	2173	53.3595	52.7721	49.7337	47.8411	57.451	60.5234	52.277	53.6869
Niben101Scf00111g00002.1	Niben101Scf00111	59285;59965;60794;61509;63381	59428;60441;61029;61626;63521	+;+;+;+;+	1116	1.3185	1.1564	1.25688	1.72744	0.645895	1.18974	1.70598	0.948449
Niben101Scf00111g00009.1	Niben101Scf00111	72496;73421;74169;76969;77883	72631;73551;74402;77224;78316	+;+;+;+;+	1191	0	0.0773983	0	0	0	0	0.0380608	0
Niben101Scf00111g01017.1	Niben101Scf00111	95614;97027;97925	96291;97234;98286	-;-;-	1248	0	0	0	0	0	0.03733	0.0363224	0
Niben101Scf00111g01018.1	Niben101Scf00111	129051;129501;129948;131902;132438;133899	129436;129866;129995;132394;132970;134135	-;-;-;-;-;-	2063	5.09156	5.02686	3.44146	2.86307	5.74824	6.49248	4.39461	3.52459
Niben101Scf00111g01016.1	Niben101Scf00111	168188;169858;171367;171783;172158;173076	168298;169919;171442;171884;172306;173802	+;+;+;+;+;+	1227	31.1061	29.2622	10.6052	9.42699	42.5627	50.5366	12.9674	12.8647
Niben101Scf00111g01019.1	Niben101Scf00111	178296;178874;180974;181185;182258	178304;179324;181092;181251;182547	-;-;-;-;-	936	8.15054	7.50944	11.2971	12.6865	7.82526	5.89813	13.3667	14.701
Niben101Scf00111g03006.1	Niben101Scf00111	355916;356513;356915;357096;358146;358372;358618;358948;360047	356442;356639;357005;357146;358291;358410;358849;359018;360220	-;-;-;-;-;-;-;-;-	1458	20.0913	18.4616	9.7982	8.63673	25.5806	33.0396	15.9807	16.9815
Niben101Scf00111g04007.1	Niben101Scf00111	415146	415901	+	756	0	0.0609665	0	0.0542559	0.184541	0	0.179883	0
Niben101Scf00111g04004.1	Niben101Scf00111	470971;471403;472138;473012;473388;475929;477444;477782;477977;479854;479982;483304;483550;483797;486916;487389;487912;489226;489930;490503	471208;471572;472236;473103;473488;476019;477502;477902;478045;479906;480090;483474;483708;483889;487095;487594;488308;489305;489977;491067	+;+;+;+;+;+;+;+;+;+;+;+;+;+;+;+;+;+;+;+	3101	10.921	10.8798	5.14963	5.18505	13.2945	13.7014	5.95683	6.61886
Niben101Scf00113g01006.1	Niben101Scf00113	150356;155230	152156;155782	-;-	2354	2.23107	2.38873	1.17341	1.25457	2.33115	1.99888	1.57905	1.62264
Niben101Scf00113g02003.1	Niben101Scf00113	265955;269237;272072	266946;269394;272519	+;+;+	1598	16.6595	19.6131	6.45501	6.16031	24.1253	25.3638	9.9568	11.1451
Niben101Scf00113g03002.1	Niben101Scf00113	285246;285837;286151;287559;289095;289411;290418	285757;285958;286325;287643;289225;289471;290878	-;-;-;-;-;-;-	1547	0.468265	0.566079	0.795116	0.609826	1.41287	2.92115	2.76905	1.69564
Niben101Scf00113g03009.1	Niben101Scf00113	354733;359094;359397;372338	355139;359160;359454;372343	+;+;+;+	538	75.6133	82.6292	22.1413	21.3474	125.035	132.836	39.2639	40.5458
Niben101Scf00113g03001.1	Niben101Scf00113	375088;376604;377193;378741	376260;376730;377248;378806	+;+;+;+	1422	0.0318392	0	0.0303512	0.0865347	0.0654071	0.163811	0.0956338	0.0970894
Niben101Scf00113g04009.1	Niben101Scf00113	396019;396368;396631	396270;396590;396663	+;+;+	508	0.0891248	0.272189	0.594717	0.565201	0.366176	0.0917082	0.803098	0.543548
Niben101Scf00113g04027.1	Niben101Scf00113	409874;410327;411536;417531;417973;418271;420242;421343;425622;429834;430414	410218;411121;411607;417671;418158;418320;420314;421428;425637;430146;430708	-;-;-;-;-;-;-;-;-;-;-	2372	0	0	0	0	0.0196056	0	0	0
Niben101Scf00113g04012.1	Niben101Scf00113	466477;468253;468385;470574;470744;470962;471404;471715;472869;473141;473358	467500;468301;468474;470639;470868;471136;471639;472003;473006;473218;473595	-;-;-;-;-;-;-;-;-;-;-	2508	10.6148	9.11523	7.39975	6.42737	10.9957	11.8977	9.18176	9.43161
Niben101Scf00113g05006.1	Niben101Scf00113	521017;521958;522088;522345;522542;524033;524176;525323	521190;521997;522215;522425;522682;524164;524225;525750	-;-;-;-;-;-;-;-	1174	49.8454	53.5893	26.5795	30.1517	77.4809	77.7984	48.4001	45.4912
Niben101Scf00113g05011.1	Niben101Scf00113	566977;567637	567078;567829	+;+	295	1.38128	2.18736	1.09727	2.36372	2.83756	2.44783	7.06847	8.50207
Niben101Scf00113g05007.1	Niben101Scf00113	567005;567183	567172;567257	-;-	243	1.11791	1.13804	2.84177	1.85676	3.15771	3.45095	8.76761	9.84799
Niben101Scf00113g05009.1	Niben101Scf00113	569945;570536;571842	570460;570673;572474	+;+;+	1287	0.246253	0.071625	0.385652	0.414317	0.36134	0.57918	0.669213	0.715158
Niben101Scf00113g06009.1	Niben101Scf00113	626511;626851;627827;628630;630476;630952;631195;631720;632811;633094;634023	626737;626957;627866;628674;630553;631070;631309;631911;632855;633241;634799	+;+;+;+;+;+;+;+;+;+;+	1893	9.63866	11.9549	4.4573	3.54271	15.2067	16.9813	5.60344	4.95941
Niben101Scf00113g06004.1	Niben101Scf00113	701552;706221	702842;706240	+;+	1311	0	0.105471	0.148145	0.0312871	0	0	0	0.10531
Niben101Scf00114g00011.1	Niben101Scf00114	29766;34094	30424;35471	-;-	2037	2.56716	2.90754	3.70786	3.57417	2.05469	1.55521	2.47014	2.43996
Niben101Scf00114g00010.1	Niben101Scf00114	93166;93556;96451;97428;97891;98913;99201;100049;100222;100404;100604	93514;93715;97097;97748;98113;99092;99407;100126;100292;100514;101711	+;+;+;+;+;+;+;+;+;+;+	3455	1.92633	1.921	1.76136	1.80453	2.57087	2.18443	2.02052	2.14451
Niben101Scf00116g01001.1	Niben101Scf00116	115011;115754;116147;116520	115280;115815;116187;116734	+;+;+;+	588	0.076999	0.0783856	0.146801	0	2.25404	1.46577	0.462555	1.09572
Niben101Scf00116g01003.1	Niben101Scf00116	118387;118860;119352;120819;120983;121151;122348;122929;124064;124233;124422;125852;126111;129308	118747;118977;119471;120904;121055;121675;122781;123977;124127;124340;124524;125997;126816;129502	-;-;-;-;-;-;-;-;-;-;-;-;-;-	4088	1.98246	2.41277	1.78423	1.72077	2.45718	2.4046	2.11793	2.09388
Niben101Scf00116g02008.1	Niben101Scf00116	207130;207618;208646;208888;209206;209412;209643;209915;210130;210867	207522;207876;208806;209080;209315;209555;209798;210019;210214;211146	-;-;-;-;-;-;-;-;-;-	1886	0.624157	0.610959	0.640755	0.608954	1.30686	2.00085	1.80264	1.95208
Niben101Scf00116g02013.1	Niben101Scf00116	233001;233324;233724;234094;235403;235540	233182;233432;233816;234254;235450;235569	+;+;+;+;+;+	623	0.0726732	0	0.0692768	0.197516	0	0.14956	0.218284	0
Niben101Scf00116g02009.1	Niben101Scf00116	258622;259527;259765;260053;260251;260625;262504	259229;259657;259966;260148;260336;260669;262742	-;-;-;-;-;-;-	1407	0	0.0327581	0	0	0	0	0	0.0654163
Niben101Scf00116g03003.1	Niben101Scf00116	314913;319309	316436;319568	-;-	1784	3.80679	4.05619	5.08043	5.93189	3.15417	2.87257	3.68437	3.86943
Niben101Scf00116g04003.1	Niben101Scf00116	387761;388804;390043;390635;391321	388575;388896;390228;390704;391916	-;-;-;-;-	1760	2.44384	2.56641	3.62932	2.79664	3.43499	4.12937	4.27548	3.52997
Niben101Scf00116g04008.1	Niben101Scf00116	395683;398417	396716;398881	-;-	1499	10.4505	11.0692	9.99088	11.1915	10.517	10.7534	11.0378	11.1444
Niben101Scf00116g05006.1	Niben101Scf00116	523426;524460	524380;524488	+;+	984	14.1716	14.9186	19.9788	19.9668	22.0471	18.5357	26.2124	27.5468
Niben101Scf00116g05007.1	Niben101Scf00116	528450;528606;529591	528490;528681;529953	+;+;+	480	26.5521	20.1167	14.4764	14.6552	32.6984	35.5717	21.9569	21.3324
Niben101Scf00116g05010.1	Niben101Scf00116	556287;557013	556340;557498	-;-	540	2.68299	4.60907	5.07523	5.50697	4.00455	4.18427	8.60438	4.55943
Niben101Scf00116g06001.1	Niben101Scf00116	595802	597406	-	1605	0.028209	0	0	0	0	0	0.0282432	0.0286731
Niben101Scf00116g06002.1	Niben101Scf00116	616815	618071	-	1257	0	0	0	0	0	0	0	0.0366113
Niben101Scf00116g06003.1	Niben101Scf00116	635807	637549	-	1743	0.415609	0.423093	0.569517	0.447121	0.240126	0.0801855	0.312085	0.290433
Niben101Scf00117g00006.1	Niben101Scf00117	60585;62109;64078;64525;64977;65478	60745;62211;64188;64829;65386;66080	+;+;+;+;+;+	1693	35.2469	34.3843	17.5264	17.5772	42.5489	47.8261	25.49	23.7034
Niben101Scf00117g00007.1	Niben101Scf00117	84922;85601	85529;86773	-;-	1781	43.8772	41.0443	46.5521	47.3278	44.2588	47.1894	51.0572	49.0953
Niben101Scf00117g01003.1	Niben101Scf00117	131577;135096	132143;135101	-;-	573	0	0	0	0	0	0	0.0791107	0
Niben101Scf00117g01002.1	Niben101Scf00117	136187;138091;140354;140488;153440;154296;154869;155292	136867;138257;140387;140541;153597;154425;155201;155507	-;-;-;-;-;-;-;-	1773	0.280896	0.597905	0.46251	0.555227	0.472126	0.446696	0.715878	0.726774
Niben101Scf00117g02009.1	Niben101Scf00117	297913;298368;298722;299650;300513;300810;301604;301755;302577;302942	298002;298610;298902;299954;300705;300963;301666;301851;302915;302991	+;+;+;+;+;+;+;+;+;+	1715	52.6673	55.2551	24.9268	25.1247	76.5221	81.1959	39.6872	38.48
Niben101Scf00117g02006.1	Niben101Scf00117	316722;318952	316735;319279	-;-	342	1.32384	1.21291	1.13577	1.97891	1.08782	1.15788	2.78345	1.88388
Niben101Scf00117g02010.1	Niben101Scf00117	316995	317588	+	594	1.37198	2.40541	1.96179	2.31327	1.91811	1.25489	2.13679	2.55669
Niben101Scf00117g02017.1	Niben101Scf00117	342125;343089;343381	342433;343342;343866	+;+;+	1049	0.129482	0.0439378	0.12343	0	0.0443321	0	0.0864259	0.0877415
Niben101Scf00117g02019.1	Niben101Scf00117	344115;345354;345830;346136;346331;346587;347057;348504	345122;345752;346019;346234;346473;346666;347309;349359	-;-;-;-;-;-;-;-	3028	68.9822	68.2684	47.0649	48.5355	67.2072	71.5049	56.648	53.2396
Niben101Scf00119g01002.1	Niben101Scf00119	91447;91677;93646	91638;91985;94182	-;-;-	1038	1.61386	1.42091	2.32845	2.76611	1.65767	1.79529	3.79937	3.28084
Niben101Scf00119g02012.1	Niben101Scf00119	222656;225203;226719;226919;227598;227783;228128;228317;230893;231413;231723;232581	224347;225304;226845;227068;227686;227890;228232;228390;230953;231487;231833;233145	-;-;-;-;-;-;-;-;-;-;-;-	3259	95.2395	95.4979	58.2169	57.9392	78.1471	78.8948	44.2872	47.9479
Niben101Scf00119g02011.1	Niben101Scf00119	222659;222976;223120;224261	222792;223043;223264;224403	+;+;+;+	490	203.97	202.188	50.4701	48.9279	161.532	184.164	39.456	42.968
Niben101Scf00119g03011.1	Niben101Scf00119	308189;308264;313390;313831	308231;308415;313789;314153	+;+;+;+	918	0.0986392	0.100415	0.211566	0.0446813	0.101317	0.152248	0.0987591	0.0501311
Niben101Scf00119g03014.1	Niben101Scf00119	313077;313331;314755	313245;314112;314798	-;-;-	995	0.409526	0.509546	0.303634	0.247341	0.350536	0.374575	0.136675	0.185007
Niben101Scf00119g03013.1	Niben101Scf00119	315181;317570	316689;317712	-;-	1652	1.47995	1.5345	1.98554	1.86217	0.422256	0.564017	1.13875	1.17001
Niben101Scf00119g04002.1	Niben101Scf00119	404716;404999;405268	404990;405157;405415	-;-;-	582	0	0	0	0.0704767	0	0	0	0
Niben101Scf00119g04007.1	Niben101Scf00119	450319;452165	451006;452181	+;+	705	3.05047	2.38626	3.12217	5.06172	2.37469	1.8503	4.75809	3.06803
Niben101Scf00119g05011.1	Niben101Scf00119	542626;545231	542992;545802	+;+	939	2.79656	3.97588	1.14908	0.786277	4.16014	4.5149	0.965504	1.17624
Niben101Scf00119g05010.1	Niben101Scf00119	559971;560781;562178;562970;563130;563406;565039	560001;561026;562842;563097;563388;563645;565245	-;-;-;-;-;-;-	1776	2.96992	3.38673	3.1835	2.18252	8.54938	8.84014	7.6444	7.29434
Niben101Scf00119g08004.1	Niben101Scf00119	842162;842717	842516;844101	+;+	1740	3.01836	3.39058	5.50655	5.8108	2.03123	1.6868	3.93385	3.94083
Niben101Scf00119g09004.1	Niben101Scf00119	950483;950664;952912;953974;957252	950557;952291;953361;954090;957760	-;-;-;-;-	2779	4.36625	3.49951	4.08454	4.15488	2.89502	2.64875	4.61623	4.18969
Niben101Scf00120g00001.1	Niben101Scf00120	2351;2680;2892;15798	2456;2765;2913;15866	+;+;+;+	283	0	0.162865	0	0.289876	0.164327	0.164621	0.320356	0.487849
Niben101Scf00120g00012.1	Niben101Scf00120	62357;62708;62903;70646;71216;74486;74782;78662;79065;79357;80111;80584;81045;81379;81597;82040;82703;84280;84551	62624;62812;63055;70824;71432;74695;74866;78804;79256;79595;80228;80682;81164;81456;81782;82162;82843;84460;84628	-;-;-;-;-;-;-;-;-;-;-;-;-;-;-;-;-;-;-	2915	16.2541	14.3806	13.5993	13.6983	19.6786	22.1192	19.5395	19.4659
Niben101Scf00120g01009.1	Niben101Scf00120	93967;94370;101409;101869;105972;113740	94221;94551;101505;101893;106075;113787	+;+;+;+;+;+	711	0.382071	0.777902	0.364215	0.692277	0.261628	0.45867	0.637558	0.51781
Niben101Scf00120g01010.1	Niben101Scf00120	183955;186637	185088;187020	-;-	1518	3.45978	3.61317	4.96135	6.12019	3.21671	2.85419	5.94252	4.57779
Niben101Scf00120g02008.1	Niben101Scf00120	188143;192533	189097;193038	-;-	1461	0.185936	0.189284	0.118164	0.196524	0.127322	0.191326	0.155135	0.0944977
Niben101Scf00120g02006.1	Niben101Scf00120	243102;244483;246205;246711;246996;248545;254160	243348;244656;246317;246921;247233;248692;255080	+;+;+;+;+;+;+	2052	9.05729	8.17594	5.41596	5.58693	9.15584	6.74297	5.84303	5.15823
Niben101Scf00120g02013.1	Niben101Scf00120	255436;256292;256629	256194;256469;256645	-;-;-	954	11.1765	11.1603	7.69089	6.90073	18.5969	17.7756	12.568	11.1192
Niben101Scf00120g02005.1	Niben101Scf00120	262673;265511	262684;265714	-;-	216	5.76423	4.05428	7.19324	5.79181	6.24365	5.71563	12.277	13.3161
Niben101Scf00121g00025.1	Niben101Scf00121	7977;11185	8773;11965	+;+	1578	10.9602	11.3766	15.6173	15.2971	8.34015	9.21127	11.4331	12.0738
Niben101Scf00121g00019.1	Niben101Scf00121	12802;17082	13825;17520	+;+	1463	10.0578	12.8537	9.70571	10.9903	16.1478	15.6354	16.7626	15.3821
Niben101Scf00121g00024.1	Niben101Scf00121	20425;20912;22043	20708;20978;22105	-;-;-	414	3.28083	3.33991	2.18925	1.23845	1.79727	2.70074	1.64241	1.66741
Niben101Scf00121g00020.1	Niben101Scf00121	33787;34031;35938;36095;36322;36633;37131;37941;38610	33861;34502;35992;36241;36521;36986;37437;38380;38766	+;+;+;+;+;+;+;+;+	2207	0.92315	1.2948	1.57423	1.57974	1.41178	1.05546	1.91016	1.98094
Niben101Scf00121g00028.1	Niben101Scf00121	77199;77636;77831;79022;81029;81814	77370;77680;77902;79087;81181;82061	+;+;+;+;+;+	756	7.0668	7.31599	8.07812	8.89796	9.10404	7.70301	12.1121	13.0878
Niben101Scf00123g00004.1	Niben101Scf00123	9170;10253;10373;11560;11743	9385;10348;10574;11588;11850	-;-;-;-;-	651	0.347737	0.0707999	0.0662972	0.252027	0	0	0.069632	0.0706918
Niben101Scf00123g01003.1	Niben101Scf00123	111110;112133;112224;113091;120642	111205;112198;112307;113170;120816	+;+;+;+;+	501	1.71703	0.735979	0.603026	0.532162	2.04211	2.92917	0.678599	1.46971
Niben101Scf00123g01002.1	Niben101Scf00123	157660;157926;159372;160378;167648	157685;158109;159664;160561;167734	-;-;-;-;-	774	0	0	0.111523	0	0	0	0	0
Niben101Scf00123g01001.1	Niben101Scf00123	175067;175433;183946;184232;184488	175331;175510;184116;184416;184563	+;+;+;+;+	775	25.179	28.3681	35.0288	33.449	36.1834	39.0736	44.2776	48.7519
Niben101Scf00123g04001.1	Niben101Scf00123	406253;408067;408168;408689;409037;409198;409312;409564;410029;410720;412400;416488;416631	407009;408122;408374;408998;409117;409244;409362;409692;410232;410920;412786;416609;416736	+;+;+;+;+;+;+;+;+;+;+;+;+	2658	3.37266	3.58079	4.01068	2.80857	4.1553	3.96995	4.00777	4.27654
Niben101Scf00123g04002.1	Niben101Scf00123	418066;419690;421879	418569;420162;422220	-;-;-	1319	9.16492	10.2385	13.7102	13.6673	9.48422	8.90078	15.7058	15.7704
Niben101Scf00123g04003.1	Niben101Scf00123	432902;433492;433638;434001;434141;434757;435267	433177;433557;433754;434072;434420;434944;435320	-;-;-;-;-;-;-	1053	74.986	83.9306	17.481	17.3341	105.728	112.023	24.5163	25.5887
Niben101Scf00123g06010.1	Niben101Scf00123	537223;538495;539426;539537;541147;542492;606962	537448;538638;539442;539778;541489;542913;606974	+;+;+;+;+;+;+	1407	0	0.0327581	0	0	0	0	0.0322178	0
Niben101Scf00123g06011.1	Niben101Scf00123	648882;649424;649648;654705;654868;655330	649293;649506;649698;654771;654947;655796	+;+;+;+;+;+	1160	19.9836	19.4694	10.269	9.8654	33.0342	31.4869	14.3807	18.1701
Niben101Scf00123g06028.1	Niben101Scf00123	678929;679747;680065;681135;681838;681969	679305;679871;680173;681682;681945;682232	+;+;+;+;+;+	1531	8.93088	10.0099	6.28645	5.65296	11.74	11.8067	7.4317	6.94364
Niben101Scf00123g06029.1	Niben101Scf00123	716432;716580;716764;717769;718645;718807;718953;719336;719753;720452;720683	716556;716624;716874;717883;718681;718876;719057;719486;719835;720587;721072	+;+;+;+;+;+;+;+;+;+;+	1368	8.34021	8.92839	4.03831	3.67298	9.7904	9.09279	5.86512	5.51706
Niben101Scf00123g06014.1	Niben101Scf00123	721933;722355;723826;724057;724313;724929;726304	722281;722433;723892;724156;724426;725035;726407	-;-;-;-;-;-;-	920	44.6849	45.6899	16.4194	17.098	84.3145	99.5054	29.4648	26.6618
Niben101Scf00123g06023.1	Niben101Scf00123	746710	747729	-	1020	5.45968	5.87431	6.30466	7.66061	8.06988	8.15286	8.91054	8.52731
Niben101Scf00124g00014.1	Niben101Scf00124	2560;4549;5074;5384;6803;7084;7536	3314;4666;5303;5620;6987;7169;7659	+;+;+;+;+;+;+	1735	2.45296	2.09865	3.39554	2.8724	3.98035	3.79952	6.74078	5.90175
Niben101Scf00124g00011.1	Niben101Scf00124	40843;41870;42017;42501;43616;43932;44710;48443;53244;54462;55562	41422;41936;42156;42593;43798;44036;44790;48555;53490;54881;55670	-;-;-;-;-;-;-;-;-;-;-	2138	20.4248	19.2188	12.5158	13.1897	30.3105	30.6917	18.6368	18.7698
Niben101Scf00124g00012.1	Niben101Scf00124	67902;69638	68459;70151	-;-	1072	64.5343	65.4815	54.513	55.3659	56.9592	54.8884	57.5933	56.4952
Niben101Scf00125g01016.1	Niben101Scf00125	193811;194539;195500;196253;196802;197848;197993;198700;199244;200041;200196;200991;201283;201935;202083;202235;202911;203180;209135;211451;212127;212391	194463;194607;195561;196709;196888;197919;198079;198858;199345;200103;200256;201088;201390;202006;202160;202333;203003;203245;209299;211641;212234;212607	-;-;-;-;-;-;-;-;-;-;-;-;-;-;-;-;-;-;-;-;-;-	3167	27.4126	25.0392	17.0212	16.6492	23.4064	23.213	15.7161	15.948
Niben101Scf00126g00008.1	Niben101Scf00126	46793;49107;50053	46907;49749;50347	+;+;+	1053	0.171986	0.218854	0.368884	0.0779058	0.0441637	0	0.129146	0.0874082
Niben101Scf00126g01010.1	Niben101Scf00126	90031;90462;91207;91353;93231;93444;94834;95957;96120;98878;99170;101955;102678;104017;105102;105654;106091;106629;106788;114493;114719;115355;122667;123059;125988;127927	90347;90534;91271;91430;93350;93514;94926;96026;96184;99073;100534;102170;102889;104164;105270;105730;106261;106705;106890;114612;114862;115504;122810;123146;126118;128199	+;+;+;+;+;+;+;+;+;+;+;+;+;+;+;+;+;+;+;+;+;+;+;+;+;+	4736	2.2848	2.31621	3.60877	3.89302	2.95562	2.62647	5.60409	4.80999
Niben101Scf00126g03011.1	Niben101Scf00126	283293;284322;286118;286710;287760;288954;289262;289590	283334;284400;286185;286831;287843;289158;289429;289607	+;+;+;+;+;+;+;+	786	0.115205	0.117279	0.219641	0.052185	0	0	0	0.0585501
Niben101Scf00126g03005.1	Niben101Scf00126	384592;385037	384975;385426	-;-	774	1.11141	1.07188	1.78437	2.27875	1.50208	1.26401	1.46416	1.78374
Niben101Scf00126g04003.1	Niben101Scf00126	422195	422662	-	468	0	0.196969	0.461105	0.262932	0.248421	0.398186	0.774879	0.885008
Niben101Scf00126g04005.1	Niben101Scf00126	479565;483884	480085;484019	-;-	657	0	0	0	0.124863	0	0	0.0689961	0
Niben101Scf00126g04006.1	Niben101Scf00126	485215;486923;487373	485948;487288;487740	+;+;+	1468	0.0616831	0.0941908	0.0588003	0	0	0	0	0
Niben101Scf00126g05007.1	Niben101Scf00126	558916;560150;563405;564205;567629;568969;570302	559988;560311;564164;565215;568557;569373;570845	-;-;-;-;-;-;-	4884	0.157593	0.0754967	0.14139	0.0167967	0.285654	0.257549	0.139221	0.113072
Niben101Scf00126g06014.1	Niben101Scf00126	606635;607393;608305;609600;610200;618875;622028;625581	607117;607454;608453;609720;610355;618885;622104;626048	+;+;+;+;+;+;+;+	1527	3.49869	2.71654	3.30691	2.36381	2.92366	3.96622	3.71074	4.3097
Niben101Scf00126g06015.1	Niben101Scf00126	654372;656200;660232;660873;663135;663848;664124;665049;665638;666147;666578;666716	655267;656556;660331;661321;663290;664015;664264;665276;665751;666459;666666;666921	+;+;+;+;+;+;+;+;+;+;+;+	3217	8.24724	7.55762	9.87422	10.7421	8.34824	8.38493	11.4559	10.6432
Niben101Scf00126g07003.1	Niben101Scf00126	749177;750354;750636;751005;751480;751762;752131;752317;752593;752818;753747;754370	750234;750518;750801;751360;751644;751927;752241;752510;752723;752911;754266;755005	+;+;+;+;+;+;+;+;+;+;+;+	3762	3.20129	2.97715	3.20656	3.44538	3.06568	3.21978	4.42821	4.06134
Niben101Scf00127g00001.1	Niben101Scf00127	10100;11336;13372;14468;16926;18394;31893;32875;33024;33210;34517;36030;36141	10226;11389;13620;14598;16994;18562;32374;32936;33126;33255;34563;36080;36161	+;+;+;+;+;+;+;+;+;+;+;+;+	1611	7.29296	6.40864	4.72852	4.73572	14.087	13.0133	7.21741	6.48456
Niben101Scf00127g00011.1	Niben101Scf00127	34141;34515;35337;35447;36566;37096	34212;35278;35413;35621;36759;37289	-;-;-;-;-;-	1476	3.37418	2.99777	0.0877225	0.250106	7.89252	8.49059	0.614233	0.249433
Niben101Scf00127g00008.1	Niben101Scf00127	65573	66055	-	483	3.28083	2.76735	2.68071	2.37782	2.40706	2.31492	2.15859	3.00133
Niben101Scf00127g01005.1	Niben101Scf00127	102614;103637;104244;104654;105088;105728;105899;106940;107125;107554;107753;107942;108208;108389;108882;109545;109702;110136;111656;111895;112117;118899;119305;119470;119666	102886;103683;104410;104780;105194;105821;106095;107011;107239;107670;107844;108118;108282;108529;109070;109610;109852;110204;111804;112026;112442;118953;119366;119618;120051	-;-;-;-;-;-;-;-;-;-;-;-;-;-;-;-;-;-;-;-;-;-;-;-;-	3535	9.75951	10.2482	10.8601	10.5705	15.1814	13.3701	15.2597	13.7215
Niben101Scf00127g01001.1	Niben101Scf00127	141983;144504;148859;149248;149513;149825;151749;152398;154186;156547;157861	142088;144912;148960;149411;149742;149979;151860;152555;155602;156731;158712	+;+;+;+;+;+;+;+;+;+;+	3890	0.925294	0.947881	0.893145	0.970078	0.531991	0.838341	0.897286	0.739402
Niben101Scf00127g01006.1	Niben101Scf00127	160186;161533;161768;162098;162240;162432;163779;166569;167995;168120;168504	160901;161670;161851;162157;162339;163684;163849;167449;168033;168224;168623	-;-;-;-;-;-;-;-;-;-;-	3567	1.36448	1.51181	1.12527	1.06942	1.36893	1.55423	1.27083	1.54175
Niben101Scf00127g01004.1	Niben101Scf00127	174113;175979;177264;177669;177833;178153;178345;178547;178927;179236;179416;179620	174676;176186;177435;177733;177946;178269;178468;178828;179117;179321;179492;180183	+;+;+;+;+;+;+;+;+;+;+;+	2564	2.66637	2.22904	1.2793	1.61574	2.39414	2.52563	1.50276	1.81282
Niben101Scf00127g01008.1	Niben101Scf00127	179664;183995;187909;188233;188922	179758;184221;188203;188801;189004	-;-;-;-;-	1269	1.62335	1.70706	3.16299	3.34539	2.40035	2.0926	4.44731	4.29741
Niben101Scf00127g03002.1	Niben101Scf00127	282685;282870;283758;288299;291811	282850;282943;283815;288348;293756	+;+;+;+;+	2294	14.3484	12.5474	15.0512	15.6095	10.6429	9.30131	14.0694	14.2836
Niben101Scf00127g03003.1	Niben101Scf00127	294795;295306;296548;297173;297307	294862;295453;296661;297268;297318	-;-;-;-;-	438	3.51453	3.05167	5.17322	6.08706	4.5655	3.13776	5.43344	5.62121
Niben101Scf00127g03004.1	Niben101Scf00127	297416;298618;299175;301550;301822	297493;298634;300992;301565;302165	-;-;-;-;-	2273	1.07561	1.37887	1.68992	1.97598	1.79021	0.809599	2.24359	1.92342
Niben101Scf00127g04004.1	Niben101Scf00127	321085;321154;321753;322017;322244;322469;322965;324503;324726;325469;328177	321125;321560;321883;322166;322390;322663;323183;324598;324953;326683;328321	-;-;-;-;-;-;-;-;-;-;-	2974	23.6957	24.9129	24.1411	23.2188	21.2272	22.0799	24.0522	23.2965
Niben101Scf00127g04010.1	Niben101Scf00127	468547;468710;469123;469369;469613;469838;470407;470737;470958;471653;474111;474358	468598;468935;469253;469518;469759;470032;470628;470832;471185;472831;474334;474445	-;-;-;-;-;-;-;-;-;-;-;-	2938	11.2803	10.3618	11.943	11.8599	11.6815	10.7907	13.2535	13.0323
Niben101Scf00128g00003.1	Niben101Scf00128	37978;38185;38484;38932;39108;40304;40467;40784	38086;38354;38546;38951;39152;40371;40670;42304	+;+;+;+;+;+;+;+	2200	4.82595	4.50432	6.29736	5.75176	3.27645	3.11291	4.85241	5.10408
Niben101Scf00128g01010.1	Niben101Scf00128	112349;115084	112696;116191	+;+	1456	0.373149	0.253246	0.207497	0.22537	0.447158	0.415962	0.435869	0.600541
Niben101Scf00128g01011.1	Niben101Scf00128	119982;120667;121048;121773;122351;123041;123232;123431	120388;120939;121234;122036;122959;123151;123331;123951	-;-;-;-;-;-;-;-	2472	11.4837	11.271	14.2905	14.4357	9.02998	8.27348	13.0563	12.5011
Niben101Scf00128g02005.1	Niben101Scf00128	188415;189552	188647;189744	-;-	426	1.16908	0.540971	1.1651	0.96285	0.436661	0.546805	0.212819	0.540145
Niben101Scf00128g02002.1	Niben101Scf00128	194707;195612;198047;198354	195062;197041;198241;198540	-;-;-;-	2168	0.271485	0.148817	0.258797	0.283792	0.214504	0.322332	0.564539	0.488224
Niben101Scf00128g02010.1	Niben101Scf00128	219674	221482	+	1809	7.69607	7.46522	11.4996	11.4958	8.83044	7.58436	13.8823	11.6768
Niben101Scf00128g03011.1	Niben101Scf00128	286657;287630;287800;288662;288951;289292;289600;290259;290459	287108;287707;288243;288797;289113;289420;289794;290381;291043	+;+;+;+;+;+;+;+;+	2305	26.1438	25.7148	33.8628	37.3873	33.1785	31.6514	55.8518	52.4093
Niben101Scf00128g03005.1	Niben101Scf00128	349712;351938	349770;352271	-;-	393	0.230409	0.527756	0.219641	0.31311	0.236664	0.355632	0.230689	0.292751
Niben101Scf00128g03019.1	Niben101Scf00128	367157;368268;368571;381242	367228;368342;368824;381254	-;-;-;-	414	0	0	0	0.0990759	0.11233	0.225062	0	0
Niben101Scf00128g04006.1	Niben101Scf00128	399579	401078	+	1500	1.59973	1.58245	3.00677	2.63879	17.6252	15.7933	33.469	29.1923
Niben101Scf00128g04005.1	Niben101Scf00128	452400;453208;454247;454542;454745;455132;455809;456091	452706;453309;454440;454661;454815;455357;455859;456159	+;+;+;+;+;+;+;+	1140	3.95167	4.85165	4.50524	4.40757	4.81361	5.19004	6.36216	5.02591
Niben101Scf00128g05002.1	Niben101Scf00128	506073;509538;509768;509935	507135;509653;509843;510881	-;-;-;-	2202	5.14026	6.13287	4.78243	5.83967	5.7233	5.54314	7.34921	7.31478
Niben101Scf00128g05004.1	Niben101Scf00128	569326	571362	+	2037	7.95709	7.17268	9.66161	9.42374	5.54765	5.43181	9.34648	10.7991
Niben101Scf00128g05005.1	Niben101Scf00128	595534	596166	+	633	0	0	0	0.129597	0.0734667	0.147197	0.071612	0.290808
Niben101Scf00128g05001.1	Niben101Scf00128	629155;629475;629808;630153;630423;631445;632315;632887;634240;635156;635741;636284;637548;637834;638029;639348;639637;639918;640252;640508;640659;641214	629347;629654;629867;630199;630506;631508;632468;632957;634344;635248;635815;636369;637751;637933;638099;639429;639795;639960;640334;640570;640733;641848	+;+;+;+;+;+;+;+;+;+;+;+;+;+;+;+;+;+;+;+;+;+	2727	5.79432	5.67894	7.43856	8.10722	3.03549	3.14344	5.3941	5.17244
Niben101Scf00129g01001.1	Niben101Scf00129	212391;212990;213927;214230;214462;214748;215014;215753	212753;213297;214136;214359;214632;214870;215118;216652	-;-;-;-;-;-;-;-	2310	6.28172	5.57678	6.81957	6.07271	7.65008	6.57473	7.87886	8.21793
Niben101Scf00130g01022.1	Niben101Scf00130	108568;110586;110865;112512;112734;114003;114697;115666;115962;116706;117156;117294;117458;121843;122006	109015;110789;111046;112638;112931;114053;115527;115776;116075;116779;117207;117380;117492;121914;123041	+;+;+;+;+;+;+;+;+;+;+;+;+;+;+	3622	10.7751	10.511	8.95481	8.92373	11.8123	12.1422	11.1636	10.2028
Niben101Scf00130g01023.1	Niben101Scf00130	149190;149641	149487;153009	+;+	3667	1.96313	1.9482	3.03658	2.33778	2.09251	1.99462	3.42419	3.40102
Niben101Scf00130g01018.1	Niben101Scf00130	156774;157518;158110	156920;157550;158595	+;+;+	666	0.747792	0.588245	0.712844	0.862228	0.837917	1.0143	0.544509	0.898296
Niben101Scf00130g01025.1	Niben101Scf00130	159838;160848;161083;161468;161670;161825;162040;163455;163645;164041;164356;168051;168246;168404;169245;171098;172779;173417;174315;174456;174631;175435;175576;175751;180197;181197;183199	159984;160901;161184;161589;161745;161920;162305;163571;163680;164117;164509;168146;168315;168514;169396;171205;172885;173504;174371;174553;174709;175491;175673;175829;180278;181469;183351	-;-;-;-;-;-;-;-;-;-;-;-;-;-;-;-;-;-;-;-;-;-;-;-;-;-;-	2955	5.33959	5.90367	4.61536	4.89988	6.7514	6.89752	5.4688	4.57089
Niben101Scf00130g03001.1	Niben101Scf00130	315958;319267	317596;319368	+;+	1741	1.9244	2.3694	3.28468	3.2159	2.57764	1.99356	3.56707	4.09716
Niben101Scf00130g03003.1	Niben101Scf00130	343517;344325;344550;344783;344909;346783;346909;347753;348249;349437;349861;351108;351498;352337	344052;344459;344699;344816;344985;346816;346985;347828;348382;349550;349994;351384;351930;352377	-;-;-;-;-;-;-;-;-;-;-;-;-;-	2252	0.402091	0.573064	0.440794	0.273207	0.289104	0.289622	0.171096	0.224789
Niben101Scf00130g05001.1	Niben101Scf00130	470616;472842;482335;482536;482693;482961;483132;483517;483637;483890;484318;484588;485229;486427;486583;486765;487178;487645;487808;488018;488446;488859;489326;489489;489699;490178;490550;491032;491114;496042	471152;472962;482455;482612;482743;483051;483433;483591;483795;484206;484478;484691;485379;486506;486636;487097;487418;487718;487947;488192;488778;489099;489399;489628;489845;490271;490711;491083;491233;497741	+;+;+;+;+;+;+;+;+;+;+;+;+;+;+;+;+;+;+;+;+;+;+;+;+;+;+;+;+;+	6427	1.3596	1.40918	1.41694	1.49978	1.50866	1.69983	1.54111	1.57889
Niben101Scf00130g05009.1	Niben101Scf00130	498051;499506;499794;500130;501228;501401;501575;501819;502655;502916;504628;504951;506878;507918;508219	498557;499580;499882;500217;501317;501499;501694;501935;502790;503088;504831;505076;507138;508150;508238	-;-;-;-;-;-;-;-;-;-;-;-;-;-;-	2338	22.6958	23.1242	14.288	12.807	34.8286	36.2261	19.0202	21.3174
Niben101Scf00130g05011.1	Niben101Scf00130	553475;554832;556238	553888;555294;556720	-;-;-	1360	2.26377	1.93174	1.17419	1.0556	1.26519	1.43874	1.23325	0.845963
Niben101Scf00130g07002.1	Niben101Scf00130	703045;703757;704109;707881;708067;708684;710797;711188	703532;703900;704340;707968;708515;708871;711063;711679	-;-;-;-;-;-;-;-	2348	4.24216	4.45596	4.92621	5.13591	3.69381	3.41273	4.41141	3.78277
Niben101Scf00130g08007.1	Niben101Scf00130	798001;799228;801016;801245;802378;802642;803360;804819;805172;807542;807795;807963;808420;808591;810923;811133;812116;812293	798535;799434;801132;801400;802527;802751;803828;805028;805468;807591;807867;808041;808514;808659;811032;811230;812196;812538	-;-;-;-;-;-;-;-;-;-;-;-;-;-;-;-;-;-	3152	24.5984	25.6189	13.5558	15.4791	28.3866	29.2356	16.8767	14.8194
Niben101Scf00130g09002.1	Niben101Scf00130	1052955;1054348;1054592;1055424;1056120	1053391;1054470;1054840;1056063;1056211	-;-;-;-;-	1541	0	0	0	0	0	0	0.0294162	0
Niben101Scf00131g00008.1	Niben101Scf00131	7545;9437;9650	8943;9470;10449	+;+;+	2233	0.0608268	0.0619221	0.173952	0.110213	0.124956	0.0834533	0.121801	0.0412184
Niben101Scf00131g00006.1	Niben101Scf00131	11726	12508	-	783	0.520407	1.35388	1.21265	1.20485	0.890889	0.535492	1.62101	1.29304
Niben101Scf00131g01009.1	Niben101Scf00131	90937	91413	-	477	0.094917	0.0966262	0.542886	0.257971	0.487468	0.293005	0.285097	0.482394
Niben101Scf00131g01018.1	Niben101Scf00131	159910;160236;161251;162038;162507;163069;163255;163807;164547;164750;165207;165801	159977;160819;161564;162166;162593;163168;163649;164229;164663;164833;165279;165922	-;-;-;-;-;-;-;-;-;-;-;-	2496	0.716498	0.489344	0.899155	0.75593	1.87247	1.27855	2.0159	1.47501
Niben101Scf00131g01010.1	Niben101Scf00131	160300	160851	+	552	0	0	0.156375	0.0743069	0.0842471	0	0.0821203	0.166741
Niben101Scf00131g01020.1	Niben101Scf00131	257310;265576;265873;268383;270311;270742;272811;273703;276665;277079;277262;277449;279527;280199;280512;281449;281665	257472;265672;266117;268964;270613;270852;272909;276516;276826;277195;277365;277586;279614;280482;280938;281641;281796	+;+;+;+;+;+;+;+;+;+;+;+;+;+;+;+;+	6059	4.01269	3.9252	4.97199	4.59661	3.61505	3.62153	4.80312	4.84585
Niben101Scf00131g01022.1	Niben101Scf00131	279849;281049;281458	280947;281345;281679	-;-;-	1618	4.75699	5.17025	2.21399	1.71117	5.25977	5.7011	1.8911	1.42214
Niben101Scf00132g00004.1	Niben101Scf00132	31116;32236;33845;34364;34520;34694;34871;35074;35460;36276;36473;37601;37764;37951;38428	32140;32320;34279;34417;34585;34789;34999;35126;35655;36390;36747;37684;37876;38200;38976	+;+;+;+;+;+;+;+;+;+;+;+;+;+;+	3525	5.47158	4.66791	5.48523	5.01518	5.58053	5.43194	6.85421	6.27966
Niben101Scf00132g01019.1	Niben101Scf00132	105896;107714;111207;112554;113875	106100;108130;111403;112693;114116	+;+;+;+;+	1201	3.27973	2.87827	1.97649	2.08332	2.49753	3.68513	3.095	3.06547
Niben101Scf00132g01002.1	Niben101Scf00132	117578;120093;122852;126385;128024	118002;120341;123182;126490;128268	+;+;+;+;+	1356	33.8898	31.5769	35.5206	35.8146	28.568	28.121	31.3402	34.702
Niben101Scf00132g01003.1	Niben101Scf00132	142455;143079;144948	142703;143485;145491	+;+;+	1200	9.8474	7.45133	8.18231	7.79331	7.98326	7.99757	12.4659	12.2721
Niben101Scf00132g01018.1	Niben101Scf00132	158981;159139;159331;159785	158999;159205;159454;159865	+;+;+;+	291	0.155586	0	0	0	0	0	0	0.316291
Niben101Scf00132g01013.1	Niben101Scf00132	161030;161613;161889	161278;161736;161908	-;-;-	393	0	0	0	0	0	0.237088	0	0
Niben101Scf00132g02004.1	Niben101Scf00132	187177;187736;188358;188552;189920	187629;187846;188441;188652;190909	-;-;-;-;-	1739	46.2778	45.3884	62.9398	65.4062	117.063	97.7031	198.461	156.573
Niben101Scf00132g02003.1	Niben101Scf00132	283634;283988;284148;284500;284847;284997;285284;285447;285865;286154;286378;286535;286781;287429;287727;288120	283718;284058;284257;284595;284906;285149;285368;285537;286029;286267;286450;286688;287319;287616;288097;288270	+;+;+;+;+;+;+;+;+;+;+;+;+;+;+;+	2506	8.40106	8.80984	11.9696	12.5376	4.43518	4.51749	7.93192	8.20875
Niben101Scf00132g03011.1	Niben101Scf00132	296149;296981;298130;299100	296248;297424;298477;299606	+;+;+;+	1399	0	0	0	0.0293191	0	0	0	0
Niben101Scf00132g03021.1	Niben101Scf00132	301420;303504	303401;303816	-;-	2295	0.295918	0.160665	0.357311	0.160853	0.0810534	0.0608991	0.158014	0.0200525
Niben101Scf00132g03015.1	Niben101Scf00132	311164;319548	311736;320014	-;-	1040	57.2908	56.5498	54.0946	54.072	52.8093	48.6484	50.9313	49.1843
Niben101Scf00132g03012.1	Niben101Scf00132	330114;331660;332897;333638;336488	330318;331738;332999;333821;337126	+;+;+;+;+	1210	19.0456	24.3405	7.88284	8.96621	30.0165	31.9954	13.4305	13.9963
Niben101Scf00132g03003.1	Niben101Scf00132	362850;363553;365445;365602;365811;366046	363447;363703;365511;365690;365947;367328	+;+;+;+;+;+	2325	1.83049	1.62556	0.891034	1.3055	1.63015	1.74329	0.779878	0.712574
Niben101Scf00132g03016.1	Niben101Scf00132	365813;367851;368049;368105;368376;370425;370850;371117;371578;377564;378756;379973;381251;385540;386533;387580;387763	367340;367915;368088;368186;368712;370538;370966;371252;371675;377798;378853;380047;381509;385637;386607;387654;388057	-;-;-;-;-;-;-;-;-;-;-;-;-;-;-;-;-	3727	1.12976	0.853303	0.509529	0.715356	0.998217	1.15626	0.510834	0.617392
Niben101Scf00132g04010.1	Niben101Scf00132	437920;439053;440564;441030;441276;441473;442117;442293;442440;443085;443226	438177;439186;440642;441079;441377;441562;442191;442325;442520;443144;443705	+;+;+;+;+;+;+;+;+;+;+	1442	25.2751	25.6024	17.1201	15.2749	29.9279	29.0124	18.2485	21.2868
Niben101Scf00132g04012.1	Niben101Scf00132	443777;446178;447147;448986;449281	444418;446277;447246;449173;449393	-;-;-;-;-	1143	23.4497	24.7591	6.53244	6.17235	36.6583	44.7536	8.76467	8.93834
Niben101Scf00133g01004.1	Niben101Scf00133	103883;104498;104683;104855;105326;105564;105747;105933	104381;104581;104743;104942;105387;105629;105810;106402	+;+;+;+;+;+;+;+	1394	151.643	150.555	218.104	208.177	123.117	113.746	170.184	178.932
Niben101Scf00133g02003.1	Niben101Scf00133	243410;243938;245091;247206;247963;248620;248853;249372;250254;250430;252049;252172;254152;263691	243699;244025;245384;247322;248121;248760;248909;249510;250358;250620;252090;252259;254367;263834	+;+;+;+;+;+;+;+;+;+;+;+;+;+	2071	6.46011	5.68623	5.00158	5.94168	7.57858	7.08602	8.45978	7.78858
Niben101Scf00133g02013.1	Niben101Scf00133	257175	257513	-	339	0.400667	0.407882	0	0.120995	0.411543	0.206141	0.534872	0.271507
Niben101Scf00133g04021.1	Niben101Scf00133	458696;458901;464117;464328;464619;464779;467330	458867;459048;464237;464414;464642;464856;467410	+;+;+;+;+;+;+	711	2.00587	1.49098	2.12459	2.30759	1.56977	3.04688	3.18779	4.3043
Niben101Scf00133g04002.1	Niben101Scf00133	476200;476321;477135	476208;476419;477423	+;+;+	397	4.73282	4.29561	0.760998	0.516592	8.08263	7.33435	0.45673	0.579602
Niben101Scf00133g04003.1	Niben101Scf00133	479119;480251;481626;481973;482278;482546;482873;483202	479818;480400;481896;482083;482452;482788;483067;483647	+;+;+;+;+;+;+;+	2291	0.138336	0.160945	0.263742	0.179037	0.121792	0.0406703	0.178077	0.180787
Niben101Scf00133g04024.1	Niben101Scf00133	483749;485626	485496;486027	-;-	2150	6.73866	5.72382	8.29063	9.11922	11.9181	9.79427	18.3219	17.873
Niben101Scf00133g04023.1	Niben101Scf00133	484992;485580	485062;486116	+;+	608	8.52637	8.5283	10.08	12.7505	19.8485	15.5931	25.312	24.7511
Niben101Scf00133g05001.1	Niben101Scf00133	555989	556537	-	549	0.0824689	0.0839539	0	0	0	0	0.082569	0.0838259
Niben101Scf00133g06001.1	Niben101Scf00133	633449;634338;635058;635250;635462;636074;636790;637068;638016	634192;634473;635129;635384;635602;636537;636980;637200;639012	+;+;+;+;+;+;+;+;+	3013	8.72299	9.36194	12.806	12.2045	14.2538	14.0939	25.0348	22.193
Niben101Scf00133g06002.1	Niben101Scf00133	653768;655059;656293;657379;657613;657835	654308;656205;656377;657536;657757;658105	-;-;-;-;-;-	2347	1.52397	1.27648	1.47114	1.27579	1.54552	2.08424	1.77691	1.78434
Niben101Scf00133g08004.1	Niben101Scf00133	819710;820461;820660;820788;821004;824006	820251;820537;820696;820899;821724;824252	+;+;+;+;+;+	1736	0.964971	0.690299	1.49169	1.34677	0.589342	0.751416	0.913919	1.00736
Niben101Scf00133g09001.1	Niben101Scf00133	1058573;1060901;1061103;1061352;1061619;1061902;1062388;1063360;1064467;1064659;1065346;1065604;1066046;1066198;1066370;1066552;1067738;1069406	1059516;1061021;1061252;1061513;1061791;1061968;1062554;1063518;1064558;1064753;1065423;1065699;1066120;1066289;1066481;1066620;1067798;1070322	+;+;+;+;+;+;+;+;+;+;+;+;+;+;+;+;+;+	3630	12.3915	12.3861	15.516	14.8024	11.1073	9.94001	12.6563	11.6636
Niben101Scf00135g00010.1	Niben101Scf00135	8;736;1089	166;909;1504	+;+;+	749	8.43247	7.50743	6.79949	5.36677	11.7658	12.1912	7.26255	9.21637
Niben101Scf00135g00025.1	Niben101Scf00135	42294;43659;44472;45037;45464;46265;47401;47580	42895;43751;44546;45111;45570;46356;47464;48025	-;-;-;-;-;-;-;-	1554	41.6918	44.6077	35.8968	33.363	55.2277	54.6672	43.2447	43.207
Niben101Scf00135g00026.1	Niben101Scf00135	59349;61058;61715;62060;62328	59363;61287;61962;62219;62746	-;-;-;-;-	1072	0.084469	0.0859901	0	0	0.043381	0.0434588	0	0
Niben101Scf00135g00017.1	Niben101Scf00135	77061	77873	+	813	68.832	62.8149	83.3726	82.3376	47.4196	44.9546	70.3095	72.7666
Niben101Scf00135g00027.1	Niben101Scf00135	79109;80392;81065;81702;85132	80134;80499;81283;81988;85318	-;-;-;-;-	1827	17.1363	15.6411	12.1187	11.9887	19.3959	18.5637	15.3334	15.4157
Niben101Scf00135g01008.1	Niben101Scf00135	149882;151863;152764;153455;153599;153943;155006;155287;155575;155974;157381;157831;158055;159495;160330;160658;161077;161331;161848;162240	150331;152574;152992;153518;153743;154058;155134;155460;155739;156114;157480;157939;158146;159585;160561;160750;161125;161424;162112;162556	+;+;+;+;+;+;+;+;+;+;+;+;+;+;+;+;+;+;+;+	3767	8.69571	8.66266	12.202	11.9448	9.55519	8.75608	11.6605	12.4855
Niben101Scf00135g02006.1	Niben101Scf00135	191992;193820;197768	192156;194052;198017	-;-;-	648	0.66376	1.35143	1.5652	1.51916	0.681778	0.647053	0.909406	0.994268
Niben101Scf00135g02003.1	Niben101Scf00135	199399	199689	-	291	0.466757	0	0.148314	0	0.159809	0	0	0.316291
Niben101Scf00135g02005.1	Niben101Scf00135	272901	273200	-	300	0	0	0.143865	0	0.155015	0.155293	0.151101	0
Niben101Scf00135g03019.1	Niben101Scf00135	287057;291320	287382;291548	-;-	555	0.0407886	0.0830463	0.15553	0.406479	0.251375	0	0.408382	0.165839
Niben101Scf00135g03003.1	Niben101Scf00135	308794	309021	+	228	0.397153	1.01076	0.189296	0	0	0.204332	0.596453	0
Niben101Scf00135g03020.1	Niben101Scf00135	310016;315638	310051;316125	-;-	524	1.55526	1.62725	2.1415	3.3268	1.41998	1.0669	4.02264	2.54693
Niben101Scf00135g03006.1	Niben101Scf00135	339541	339798	+	258	2.28132	3.21563	3.59662	7.07471	2.34325	1.62516	3.25044	3.29991
Niben101Scf00135g03007.1	Niben101Scf00135	341570	341821	+	252	14.0138	13.9918	29.3724	24.0896	9.41161	6.47053	20.6865	20.2709
Niben101Scf00135g03035.1	Niben101Scf00135	344347;345941;355010	344397;346039;355707	-;-;-	848	0.64069	0.815284	2.18851	1.88641	1.0968	0.329631	1.28294	1.13966
Niben101Scf00135g03010.1	Niben101Scf00135	360812	361057	+	246	1.65642	1.31152	2.80712	2.83454	0.945212	0.378763	1.28989	0.37415
Niben101Scf00135g03022.1	Niben101Scf00135	371304;379813	371442;380129	-;-	456	1.98576	3.23444	3.50197	3.77792	0.509917	0.306499	0.745566	0.302766
Niben101Scf00135g04010.1	Niben101Scf00135	402470	402787	+	318	3.4882	1.88421	4.20737	3.28913	1.02368	0.439507	0.997839	1.30246
Niben101Scf00135g04013.1	Niben101Scf00135	481652	482104	-	453	0.599674	0.813964	0.762198	0.905462	0.307976	0.411371	1.90128	1.11749
Niben101Scf00135g04008.1	Niben101Scf00135	520844;523665;524561;525103	521306;523838;524770;525529	+;+;+;+	1274	19.386	20.5129	16.3965	14.8101	15.7327	15.8706	11.9731	15.2077
Niben101Scf00136g01010.1	Niben101Scf00136	111409;112550;113203	111801;112764;113649	-;-;-	1055	5.92228	6.02893	6.79097	7.07599	1.58688	1.50141	2.83584	2.79176
Niben101Scf00136g03005.1	Niben101Scf00136	358754;358957;359966;360581;360744;361171;361323;361622;362053;363718;363895;364513;365170	358763;359535;360069;360654;360912;361230;361526;361708;362160;363813;364013;365070;365468	+;+;+;+;+;+;+;+;+;+;+;+;+	2467	32.6856	33.0687	24.0027	25.5798	33.1393	34.0391	24.5027	25.5006
Niben101Scf00136g03004.1	Niben101Scf00136	366356;367364;367923;368207	366660;367572;367999;368335	+;+;+;+	720	0	0	0	0	0	0	0.0629589	0
Niben101Scf00138g00001.1	Niben101Scf00138	4846;6129;11088;12167;12439;12660;12834	5225;6230;11235;12355;12560;12751;13367	-;-;-;-;-;-;-	1567	0.028893	0.147067	0	0.0261758	0.148387	0	0.0867844	0.0293685
Niben101Scf00138g01001.1	Niben101Scf00138	104201;104672	104561;104814	-;-	504	12.1273	13.2145	17.8547	19.5321	14.302	13.5881	26.2629	23.6494
Niben101Scf00138g01002.1	Niben101Scf00138	107918;108061;108934;109192;109369;109547	107935;108180;109109;109291;109447;109701	-;-;-;-;-;-	648	5.9389	6.72156	9.7908	10.4126	6.92543	5.67968	12.3469	12.1443
Niben101Scf00138g01020.1	Niben101Scf00138	128565;129357;129887;130068;130842;131099;131303;132649;133284;134561;134830;135079;135420;135566;138770;139098;144816;144933;145135;145299;145672;145839;149629;149844;150444;151032;155784;155927;165936;166793	128645;129454;130019;130421;130990;131222;131542;133066;133910;134745;134940;135279;135473;135662;138852;139220;144884;145029;145193;145505;145756;145896;149687;149965;150693;151104;155851;156087;165942;166866	-;-;-;-;-;-;-;-;-;-;-;-;-;-;-;-;-;-;-;-;-;-;-;-;-;-;-;-;-;-	4467	2.7822	3.43591	4.85508	5.15587	3.75304	4.03093	7.21004	6.72225
Niben101Scf00138g03003.1	Niben101Scf00138	290076	292922	-	2847	0.0477085	0.0971353	0.136437	0.129665	0.571709	0.621825	1.36931	1.43864
Niben101Scf00138g05021.1	Niben101Scf00138	610343;610963;611180;611330;612402;613584	610683;611039;611246;611396;612778;614140	+;+;+;+;+;+	1486	3.2296	3.19471	3.02058	3.11909	3.72411	2.41404	4.57575	3.99504
Niben101Scf00138g05022.1	Niben101Scf00138	616201	616500	+	300	0.301836	0.460907	0	0.27345	0.387537	0.621171	0	0.153401
Niben101Scf00138g05016.1	Niben101Scf00138	634222;634754;636704	634566;634986;636758	-;-;-	633	0	0	0	0	0	0	0.071612	0.072702
Niben101Scf00139g00004.1	Niben101Scf00139	53052;53826;54118;54803;55511;56196	53712;53966;54282;54880;55675;56357	-;-;-;-;-;-	1372	26.3996	25.7329	3.42885	3.19888	25.252	31.5113	3.18833	4.76304
Niben101Scf00140g00002.1	Niben101Scf00140	21753	23087	-	1335	10.4456	8.76932	9.24614	8.57218	10.7291	10.1376	13.2086	10.1004
Niben101Scf00140g01004.1	Niben101Scf00140	160044;160327	160234;160342	+;+	207	9.84248	10.6877	20.1202	15.9512	8.87403	8.32729	17.1905	18.7861
Niben101Scf00140g01005.1	Niben101Scf00140	160360;160496;163331;163571;164322;165165	160365;160566;163451;163885;165075;165377	+;+;+;+;+;+	1480	11.0129	12.3947	9.81294	9.6585	11.8146	11.5053	9.70928	9.35955
Niben101Scf00140g02010.1	Niben101Scf00140	202937;203443;204353	203194;204261;204428	+;+;+	1153	21.5971	21.5063	7.89822	7.6841	24.2	29.9002	9.51427	10.0981
Niben101Scf00140g02014.1	Niben101Scf00140	233231;237200;239987;240250;243112	233562;237303;240083;240534;243291	-;-;-;-;-	998	7.14517	6.74273	2.14067	1.68508	4.21708	4.73814	1.68059	1.38338
Niben101Scf00140g02007.1	Niben101Scf00140	288057;289750;290084;290363;291293;291627;291906;293589;293832;294038;294253;295828;296198;297384;298227;298844	288333;289900;290216;290434;291443;291759;291977;293732;293903;294103;294317;295971;296539;297778;298548;299398	+;+;+;+;+;+;+;+;+;+;+;+;+;+;+;+	3094	6.1972	4.99043	5.27287	4.85209	5.72663	6.69304	5.44287	5.81576
Niben101Scf00141g00002.1	Niben101Scf00141	54379;55613	54662;55619	-;-	291	0	0	0	0	0	0	0.155775	0.158146
Niben101Scf00141g01007.1	Niben101Scf00141	110843;112281	111149;112599	+;+	626	257.549	243.706	306.839	298.556	203.55	191.189	315.792	287.664
Niben101Scf00141g01002.1	Niben101Scf00141	117808	118269	+	462	0.0979987	0	0.0934187	0	0.301977	0	0.0981178	0.0996112
Niben101Scf00141g02002.1	Niben101Scf00141	206744;207013;207650;208003;208390;208834	206920;207560;207754;208309;208737;209385	-;-;-;-;-;-	2037	3.13394	3.91443	6.0597	6.83624	6.55217	5.88923	10.3701	10.6184
Niben101Scf00142g01014.1	Niben101Scf00142	153293	154249	+	957	0.141929	0.0963233	0.135296	0.300023	0.194376	0	0.284203	0.240441
Niben101Scf00143g00007.1	Niben101Scf00143	130;1884;2038;2298;3876;5370	1258;2010;2153;2560;4053;5569	-;-;-;-;-;-	2013	1.82181	1.71724	3.20533	3.33152	1.36302	1.04146	2.10551	1.98896
Niben101Scf00143g01010.1	Niben101Scf00143	151440;159337;159760;159996	151524;159431;159826;160049	-;-;-;-	301	0.601666	0.153125	0	0.408812	0.617999	0.386942	0	0.458675
Niben101Scf00143g01007.1	Niben101Scf00143	160709;160924;161092	160782;161023;161154	-;-;-	237	0	0	0.182107	0.346139	0.196221	0.196573	0.191268	0.194179
Niben101Scf00143g01004.1	Niben101Scf00143	185059;186546	185315;186727	+;+	439	0.103133	0.20998	0	0	0	0.212245	0.103258	0
Niben101Scf00143g02022.1	Niben101Scf00143	190084;190334;190739	190228;190617;190942	+;+;+	633	0.643726	0.291253	0.477277	0.485988	0.1102	0	0.465478	0.145404
Niben101Scf00143g02023.1	Niben101Scf00143	191130;191390;191559;191756	191304;191475;191666;192088	+;+;+;+	702	0.580454	0.52525	0.399625	0.292147	0.132491	0.132729	0.452013	0.196668
Niben101Scf00143g02012.1	Niben101Scf00143	243377;243682;244618;244764;245380;246352;246737;247709;250181;250664;250917	243577;243754;244665;244811;245451;246471;246808;247864;250284;250894;251026	+;+;+;+;+;+;+;+;+;+;+	1235	70.7176	74.0064	18.0326	17.8849	51.3243	60.847	14.168	13.2658
Niben101Scf00143g02013.1	Niben101Scf00143	251599;251764;255574	251713;252080;255963	-;-;-	822	5.01224	4.90625	6.35315	5.93805	6.39294	6.63111	10.0642	11.757
Niben101Scf00143g03009.1	Niben101Scf00143	320744;320982;323250;323850;324036;324286;325876;326540;329743;331135;331966;332169;334336	320762;321131;323356;323945;324134;324365;325986;326684;329816;331549;332080;332222;335070	+;+;+;+;+;+;+;+;+;+;+;+;+	2200	22.9876	25.6746	9.77954	9.60181	23.7595	27.2856	11.0029	11.024
Niben101Scf00143g03005.1	Niben101Scf00143	350547;352066	351582;352405	-;-	1376	0.131615	0.0669923	0.0940976	0.238473	0.10139	0.0338574	0.263549	0.0334451
Niben101Scf00144g00011.1	Niben101Scf00144	12084;13490;14132;15098;15267;16233;16933;17113;17918;18358	12397;13746;14198;15186;15475;16355;17028;17188;18071;18786	+;+;+;+;+;+;+;+;+;+	1814	0.786205	0.76225	0.642395	0.655736	1.10236	1.10434	1.24946	1.09089
Niben101Scf00144g00007.1	Niben101Scf00144	69844;70184;75238;75428;76926	69936;70584;75322;75467;76961	-;-;-;-;-	655	70.6089	66.638	17.0002	13.495	87.0449	97.9055	20.0007	20.4808
Niben101Scf00144g01015.1	Niben101Scf00144	94382;94763;95439;99792;100048;100403;100985;102211;102411;102565;103251;104052;106002;106338;107592;107768;108039;112413;112707;113608	94654;94862;95868;99953;100223;100478;101113;102315;102479;102646;103345;104116;106200;106532;107686;107903;108256;112540;113135;113633	+;+;+;+;+;+;+;+;+;+;+;+;+;+;+;+;+;+;+;+	3188	3.57886	3.59993	5.58446	6.34947	4.21574	3.92372	6.54788	6.84965
Niben101Scf00144g01016.1	Niben101Scf00144	137058;137522;139047;140350;140634	137071;137770;139436;140523;140967	+;+;+;+;+	1161	17.3731	20.1672	3.53157	2.7027	26.9373	29.3732	2.53788	2.53687
Niben101Scf00144g02016.1	Niben101Scf00144	140707;141203;141763;142556;142877;143262;154632;167201;169788;170023;172543;174318;175506;175630;175925;176090;176998;177664;186657;187275;189528	141121;141262;141933;142684;142983;143448;154739;167350;169866;170123;172734;174372;175550;175850;175997;176208;177311;177707;186748;187761;189741	-;-;-;-;-;-;-;-;-;-;-;-;-;-;-;-;-;-;-;-;-	3363	11.0058	11.1629	7.46275	7.65951	12.4178	12.6686	7.04286	7.41006
Niben101Scf00144g02015.1	Niben101Scf00144	249614;253942;255336;256255;258125;259697;259865;260066	249623;255314;256099;256324;258209;259791;259874;260193	+;+;+;+;+;+;+;+	2535	1.62527	1.6909	2.23033	1.9821	1.54097	2.02156	2.119	1.67017
Niben101Scf00144g02007.1	Niben101Scf00144	259627;262231;263622;263657;271688;272424;273907;274451;275640;277207;277859	261032;262701;263633;263750;271755;272482;274152;274500;275680;277345;277977	-;-;-;-;-;-;-;-;-;-;-	2705	30.7387	31.7182	4.44359	4.67038	40.1004	46.1917	7.93492	7.82602
Niben101Scf00144g03005.1	Niben101Scf00144	312675;312969;313156;320827;322506;322910	312872;313064;313217;320960;322590;323380	+;+;+;+;+;+	1046	38.1335	37.5644	14.3383	14.1365	33.4778	38.9048	16.143	15.4428
Niben101Scf00144g03009.1	Niben101Scf00144	313602;314203;318206	313743;314672;318760	-;-;-	1167	1.20269	1.26384	1.05402	1.40591	1.47443	1.41719	2.27235	1.95202
Niben101Scf00144g04001.1	Niben101Scf00144	458640;460657;463604	459676;460967;464467	+;+;+	2212	1.18715	1.021	1.36581	1.22385	0.294332	0.716087	0.778732	0.582537
Niben101Scf00146g00008.1	Niben101Scf00146	15273;17631;17890;18093	15772;17673;17961;18504	-;-;-;-	1027	6.12783	7.00112	9.1614	9.10611	3.80367	3.03932	5.49526	5.51169
Niben101Scf00146g00010.1	Niben101Scf00146	48095;50579;52589;58140	50510;51151;52789;58640	-;-;-;-	3691	1.69277	2.01046	0.993918	0.855687	2.86007	2.51178	1.38779	1.2593
Niben101Scf00146g01002.1	Niben101Scf00146	138925;140793	140495;141840	-;-	2619	2.50666	2.76298	1.9528	2.09081	1.94434	2.43701	2.03372	2.09982
Niben101Scf00146g02010.1	Niben101Scf00146	194523;194896;195437;198459;198626;199705;200265	194768;195088;195546;198537;198693;199771;200937	+;+;+;+;+;+;+	1436	0.409875	0.930801	0.225415	0.342764	1.9107	1.78435	0.757611	0.929381
Niben101Scf00146g02009.1	Niben101Scf00146	210896	212101	-	1206	0.525585	0.114654	0.357873	0.510167	0	0.07726	0.0751748	0.0381595
Niben101Scf00146g03007.1	Niben101Scf00146	426903	427349	+	447	0.405149	0.412445	0.386214	0.183523	0.104037	0.208446	0.304231	0.514769
Niben101Scf00148g00004.1	Niben101Scf00148	87348	87965	+	618	27.5462	27.6321	40.5406	40.9179	1.0535	1.01769	2.0538	2.38293
Niben101Scf00148g01008.1	Niben101Scf00148	127770;130135;134026;134148;134334;134686;134857	130055;130192;134043;134254;134457;134741;135083	-;-;-;-;-;-;-	2876	7.73743	7.58029	8.14867	8.56431	4.81052	4.51137	3.65669	3.36032
Niben101Scf00148g01023.1	Niben101Scf00148	128009	128626	+	618	17.253	19.4655	24.0939	26.4489	3.00999	2.03539	4.10761	3.53717
Niben101Scf00148g01009.1	Niben101Scf00148	138086;138622;138865;139102;139360;139784;140283	138520;138779;138973;139269;139452;139965;140433	-;-;-;-;-;-;-	1296	0.59389	0.569021	0.799249	0.727933	0.287064	0.647053	0.804475	0.887739
Niben101Scf00149g00008.1	Niben101Scf00149	17203;17890;18047;19084;19291;19499;19670;22631;22859;23276;23481;30073;30242	17809;17956;18157;19198;19400;19563;19732;22753;22957;23386;23593;30158;30815	-;-;-;-;-;-;-;-;-;-;-;-;-	2244	16.2217	15.7744	10.4629	10.0533	22.2575	20.4081	13.8375	14.5403
Niben101Scf00149g00007.1	Niben101Scf00149	76299;76525;78933;79321;80062;80249;80593;82110;82268;84658	76444;76772;79039;79417;80136;80331;80739;82182;82619;85129	+;+;+;+;+;+;+;+;+;+	1800	5.64685	6.05581	2.49366	2.03948	7.98326	8.8258	3.75235	3.20864
Niben101Scf00149g01013.1	Niben101Scf00149	123030;124634;126224;126396;126626;126923;127262;127568;128279;132667;132860;135537;135677;136824;137023;137209;137404;139233;139703;140913;141098;146789;146901;147897;148085;148343	123382;124793;126316;126510;126755;127097;127387;128101;128884;132783;133096;135584;135814;136907;137085;137316;137487;139280;139777;140993;141169;146833;146984;148000;148237;149277	+;+;+;+;+;+;+;+;+;+;+;+;+;+;+;+;+;+;+;+;+;+;+;+;+;+	4768	5.41729	5.95467	2.01405	2.40874	5.25711	6.36087	2.48138	2.34542
Niben101Scf00149g01014.1	Niben101Scf00149	164122;164733;168787;171216	164382;165163;169251;171407	+;+;+;+	1349	6.98094	7.32873	5.90283	5.36662	8.82515	9.06545	6.58618	7.60752
Niben101Scf00149g02001.1	Niben101Scf00149	192285;192751;193431;198113;198379	192618;192783;193653;198173;198938	+;+;+;+;+	1211	39.8543	39.316	12.2956	12.5322	42.6258	43.7025	14.0745	15.3148
Niben101Scf00149g02017.1	Niben101Scf00149	218588	219097	+	510	0.266326	0.903739	0.253879	0.402132	0.18237	0.63944	1.0666	0.631652
Niben101Scf00149g03001.1	Niben101Scf00149	295073;295975;297268;297519;298774;299039;302384;304094	295883;296205;297435;297634;298926;299182;302599;304912	-;-;-;-;-;-;-;-	2658	13.7802	16.3693	5.82929	5.3085	14.5567	16.5984	6.87289	6.04256
Niben101Scf00149g03002.1	Niben101Scf00149	335581;337052	336581;337754	-;-	1704	1.03623	0.91965	0.835834	0.842494	2.42893	3.17147	3.13908	2.99781
Niben101Scf00149g04002.1	Niben101Scf00149	429405;431222	429927;432334	-;-	1636	0.0830233	0.0845184	0.211049	0.225646	0.113703	0.34172	0.277081	0.281298
Niben101Scf00149g05002.1	Niben101Scf00149	511939;516970;517700	511986;517032;517771	+;+;+	183	6.80368	3.77793	2.94805	2.80174	12.5791	6.87361	5.82112	5.02955
Niben101Scf00149g05003.1	Niben101Scf00149	535867;536287;536691;537436;537714;538083	536206;536524;536862;537635;537872;538574	+;+;+;+;+;+	1601	0.339353	0.403042	0.350451	0.512398	0.348565	0.407389	0.396393	0.459916
Niben101Scf00149g06012.1	Niben101Scf00149	577541;578034;579258;586952;595306;595496;596628	577798;578243;579348;587164;595395;595628;597199	+;+;+;+;+;+;+	1567	20.5141	22.413	5.04032	4.86869	28.5199	29.2549	7.46346	8.28191
Niben101Scf00149g06014.1	Niben101Scf00149	597643;597785;598262;601595;601763;602442	597653;598192;599944;601653;601828;602768	-;-;-;-;-;-	2554	2.83636	1.85879	2.35738	2.37689	2.93156	3.45669	4.24196	4.01823
Niben101Scf00149g06015.1	Niben101Scf00149	603928;605400;605844;606001;606255;606445;607044;608449;609315;614056;614301;614454;614711;614973;615160;616362;616794;623726	603978;605498;605924;606174;606365;606498;607196;608562;609376;614198;614368;614633;614838;615024;615338;616530;616951;624092	-;-;-;-;-;-;-;-;-;-;-;-;-;-;-;-;-;-	2343	4.21256	3.90483	6.53931	7.17761	5.32925	4.76217	8.87068	8.51466
Niben101Scf00149g06013.1	Niben101Scf00149	651017;651094;651419;651588;653895;654562;654738;654920;655073;655245;655736;655898;656047;656822;657191;657938	651045;651296;651460;651676;653982;654647;654824;654985;655156;655306;655811;655960;656128;656898;657238;658356	+;+;+;+;+;+;+;+;+;+;+;+;+;+;+;+	1601	43.409	42.6936	47.0818	45.3984	39.3588	37.3924	45.0897	44.6263
Niben101Scf00149g08003.1	Niben101Scf00149	809390;810213	810013;810285	-;-	697	0.0649575	0.198382	0.0619217	0.117697	0	0.133681	0	0
Niben101Scf00149g08004.1	Niben101Scf00149	814385;815702	814491;815921	-;-	327	0.415371	0.563801	1.58383	1.37979	0.853292	0.712352	1.80213	1.12588
Niben101Scf00149g09004.1	Niben101Scf00149	893694;893867;893978;894601	893782;893897;894093;895765	-;-;-;-	1401	0.517064	0.328984	0.215643	0.263495	0.5311	0.532052	0.161779	0.229938
Niben101Scf00149g10001.1	Niben101Scf00149	1014401;1015289;1016975;1018216;1019195;1025082	1015028;1015782;1017151;1018625;1020384;1025094	+;+;+;+;+;+	2912	0	0	0.0296425	0.0140857	0	0.0319971	0.0311335	0.0158037
Niben101Scf00149g10020.1	Niben101Scf00149	1031476;1032067;1033723;1035544	1031867;1032277;1034213;1037918	+;+;+;+	3469	0.0130514	0.0132865	0.0248829	0.023648	0.0268114	0.0268595	0.0392019	0
Niben101Scf00149g10003.1	Niben101Scf00149	1039140;1039711;1048661;1050284;1051809	1039648;1039732;1048833;1050777;1052317	-;-;-;-;-	1707	0	0	0	0	0	0	0.0796668	0
Niben101Scf00149g11002.1	Niben101Scf00149	1124602;1124887;1125108	1124739;1125050;1125183	-;-;-	378	0	0	0	0.108512	0	0	0	0.121747
Niben101Scf00149g11009.1	Niben101Scf00149	1140497;1142222;1142551;1142705;1142873;1150918;1151250;1151784;1152018;1152207;1152882;1153558;1153826;1155657;1157092;1157412;1158516;1161293;1161528;1162724;1164823;1165080;1167127;1167352	1141241;1142465;1142611;1142761;1142979;1151140;1151294;1151942;1152126;1152379;1152971;1153698;1153900;1155756;1157252;1157559;1158915;1161359;1161745;1162865;1164884;1165149;1167240;1167712	-;-;-;-;-;-;-;-;-;-;-;-;-;-;-;-;-;-;-;-;-;-;-;-	4072	1.75676	1.90724	2.50138	2.80031	2.30124	1.80196	3.20051	3.0571
Niben101Scf00149g12016.1	Niben101Scf00149	1244312;1245733;1247225;1247666;1248263;1248729;1249200	1244532;1245788;1247298;1248186;1248598;1249082;1249950	+;+;+;+;+;+;+	2313	1.85956	1.87312	1.77265	2.02161	1.80951	1.43006	1.94021	2.40747
Niben101Scf00149g12021.1	Niben101Scf00149	1299753;1301110;1301727;1302687;1302980	1300256;1301204;1301826;1302875;1303380	+;+;+;+;+	1289	0	0.107271	0.0502243	0.159106	0	0	0.0351671	0.107107
Niben101Scf00149g12022.1	Niben101Scf00149	1304233;1316771;1325387;1326171	1304238;1317381;1326134;1326248	-;-;-;-	1443	0.0627518	0.0638818	0.0299095	0	0	0	0	0
Niben101Scf00149g12014.1	Niben101Scf00149	1345673	1346203	-	531	0.0852644	0.1736	0.406398	0.193114	1.22611	0.789624	1.3232	1.73335
Niben101Scf00149g12019.1	Niben101Scf00149	1346385;1348286;1349271;1350092;1352938;1353777;1354352	1346626;1348946;1350016;1350569;1353701;1354254;1354354	-;-;-;-;-;-;-	3372	0.322245	0.437397	0.60797	0.614288	1.40672	1.56122	2.43994	2.55896
Niben101Scf00149t11010.1	Niben101Scf00149	1137981	1138054	-	74	5.50647	9.96556	0	0.55429	1.88531	3.14782	0	3.10949
Niben101Scf00150g00008.1	Niben101Scf00150	34;683	612;1081	+;+	978	0	0	0	0	0.0475505	0	0	0
Niben101Scf00150g00007.1	Niben101Scf00150	59188;59796;60087;60558;61659;61842	59335;59990;60286;61066;61748;62513	+;+;+;+;+;+	1814	50.0675	49.7241	69.4858	70.2655	49.286	50.9923	66.7586	66.8742
Niben101Scf00150g01001.1	Niben101Scf00150	63036;64571;64717;64903;65039	63385;64638;64785;65023;65536	-;-;-;-;-	1106	0	0	0	0.0370863	0	0	0	0
Niben101Scf00150g01005.1	Niben101Scf00150	93403	93828	-	426	0.425121	0.216388	0.60788	0.481425	0.927905	0.874888	1.22371	0.59416
Niben101Scf00150g01014.1	Niben101Scf00150	120909;121076;150061;150534;153227;153766;154006;154160;154312;154695;154959;155963;159094;159408;159694;159966;160131;161006;162045	120975;121125;150195;150600;153318;153902;154072;154226;154397;154880;154988;155987;159248;159482;159858;160031;160235;161209;163614	-;-;-;-;-;-;-;-;-;-;-;-;-;-;-;-;-;-;-	3349	6.09711	5.95229	9.58812	9.09389	7.71371	6.71899	10.6254	10.3611
Niben101Scf00150g02005.1	Niben101Scf00150	258992;259691;259939;260174;262608;262753;264289;264489;265806;266402	259108;259807;260023;260241;262658;262807;264338;264596;265951;266969	+;+;+;+;+;+;+;+;+;+	1365	9.28726	10.1974	3.79424	2.71947	12.2308	15.1538	3.88546	4.82118
Niben101Scf00150g02008.1	Niben101Scf00150	263181;263854	263199;264023	-;-	189	0	0.731599	0.228357	0.217023	0	0.246496	0.119922	1.46096
Niben101Scf00150g02012.1	Niben101Scf00150	266591;268120;268937;269523	266735;268905;269488;269932	-;-;-;-	1893	3.39625	3.0435	1.35657	1.47342	4.59394	5.30358	1.67624	1.5802
Niben101Scf00150g02011.1	Niben101Scf00150	270894;272037;272732;273766;274407;276676	271124;272193;272809;273930;274532;277433	+;+;+;+;+;+	1515	51.4615	47.3381	15.7112	16.1227	51.8455	61.0869	17.2046	18.15
Niben101Scf00150g03007.1	Niben101Scf00150	278573;279875;280104;280716;281465;282197;282621;288201;288366;288818;288987;289418;292724;293178;293943	278988;280004;280363;280917;281522;282237;282749;288274;288586;288912;289203;289543;292822;293384;294427	+;+;+;+;+;+;+;+;+;+;+;+;+;+;+	2760	17.1341	16.2319	12.3849	11.094	17.119	17.6477	14.0672	13.4226
Niben101Scf00150g03003.1	Niben101Scf00150	294530;295276;296883;297049;297297;297491;298175;298648	294684;295347;296964;297146;297377;297582;298243;298866	-;-;-;-;-;-;-;-	868	20.4991	19.1956	11.0882	10.5615	26.44	28.6612	15.8239	14.7127
Niben101Scf00150g03004.1	Niben101Scf00150	310459;311903	311236;312836	-;-	1712	4.99828	5.81518	6.63022	6.94805	6.08469	4.92546	7.75807	7.92992
Niben101Scf00150g04007.1	Niben101Scf00150	409972;418871;422945	410035;419121;423680	+;+;+	1051	37.909	37.4514	17.3295	17.0158	45.3097	46.8981	21.9535	22.9883
Niben101Scf00150g04013.1	Niben101Scf00150	433271;434138;434453;435159;435950;436545;442082	434028;434256;435027;435242;436192;437217;443070	+;+;+;+;+;+;+	3441	1.8026	1.70111	1.65564	1.43042	3.0138	3.46599	3.08263	3.4639
Niben101Scf00150g04014.1	Niben101Scf00150	465110;465472;466051;466240;466513;466686;466890	465275;465530;466119;466409;466612;466805;466898	-;-;-;-;-;-;-	693	0	0	0	0	0	0	0.130824	0
Niben101Scf00151g00006.1	Niben101Scf00151	35559	36287	-	729	3.72637	3.6038	4.02585	4.27617	4.14648	4.34564	6.06271	5.83935
Niben101Scf00151g03002.1	Niben101Scf00151	349388;349566;349998;350050;350742;351201	349554;349747;350007;350134;351051;351254	+;+;+;+;+;+	808	0.196119	0.228172	0.160245	0.0507641	0.287775	0.115316	0.392714	0.398692
Niben101Scf00151g03003.1	Niben101Scf00151	351203;354868	352456;355153	-;-	1540	34.2505	31.9343	25.2791	25.2097	23.2522	24.746	21.7821	21.8746
Niben101Scf00151g04004.1	Niben101Scf00151	403902;404700;405872;406665;407353	404580;404766;405977;406926;407373	-;-;-;-;-	1135	23.5951	21.9083	8.08051	6.79408	20.5685	22.9245	8.04764	8.10932
Niben101Scf00151g05009.1	Niben101Scf00151	523704;524248;524873;525602;529854	523789;524313;525401;525697;531759	-;-;-;-;-	2683	1.10531	0.841761	1.52015	1.25361	1.13531	0.972388	1.76557	1.60377
Niben101Scf00151g05008.1	Niben101Scf00151	533722;535166;535759;538279;538500;538655;538799;538985;539179;539991;540178;540391;542065;542320;542800;543043;543211;544091;544544;546157	533820;535232;535850;538415;538566;538721;538884;539077;539364;540047;540305;540460;542241;542394;542958;543108;543315;544291;545796;546199	-;-;-;-;-;-;-;-;-;-;-;-;-;-;-;-;-;-;-;-	3228	0.0280517	0.0428352	0	0.0127068	0.187285	0.15154	0.0983001	0.0712831
Niben101Scf00151g06005.1	Niben101Scf00151	595490	597040	+	1551	5.16683	4.51695	5.23145	5.18338	5.41202	5.49682	8.00808	6.46837
Niben101Scf00151g07009.1	Niben101Scf00151	733702;735082;735373;735680;735885;736297;736519;736688;736937;737736;738431	734585;735286;735555;735784;736128;736442;736609;736746;737145;738001;738517	-;-;-;-;-;-;-;-;-;-;-	2479	24.5828	23.2034	30.7548	31.2967	32.7069	28.1519	46.0344	47.487
Niben101Scf00151g09004.1	Niben101Scf00151	895130;895593	895312;895986	+;+	577	0	0.31952	0	0.355437	0.0805969	0.161483	0.157124	0
Niben101Scf00151g10011.1	Niben101Scf00151	896236;897031;897384;898093;898288;899403;899729;900032;901380;903922	896808;897220;897482;898188;899253;899579;899938;900291;903044;904397	-;-;-;-;-;-;-;-;-;-	4712	3.36779	3.09097	4.02101	3.97813	3.44441	2.77826	4.54074	4.32662
Niben101Scf00151g10018.1	Niben101Scf00151	1104732;1106519	1104910;1106534	-;-	195	0	0	0	0.210346	0	0	0	0
Niben101Scf00151g10016.1	Niben101Scf00151	1108161;1108518;1109150;1110228;1110532;1110909;1114882;1115237;1115579;1119002;1121777	1108321;1108767;1109339;1110326;1110627;1111874;1115100;1115446;1115844;1120684;1122037	-;-;-;-;-;-;-;-;-;-;-	4401	1.34252	1.18866	1.63773	1.58906	1.5586	1.65137	1.7098	1.64172
Niben101Scf00152g00001.1	Niben101Scf00152	8684;9431;10358;12918;13608;14535	8907;9843;10485;13084;14020;14704	-;-;-;-;-;-	1515	0	0.0304229	0	0	0	0	0	0
Niben101Scf00152g03025.1	Niben101Scf00152	276129;278607;280364;281141;281839;282021	276632;278999;280954;281756;281911;282338	+;+;+;+;+;+	2495	5.49838	5.39418	7.35181	7.21709	7.16671	7.76774	11.9912	11.3806
Niben101Scf00152g02001.1	Niben101Scf00152	281840	282115	-	276	0	0	0.156375	0	0	0	0	0
Niben101Scf00152g03006.1	Niben101Scf00152	318416;319228	319219;320646	-;-	2223	1.03871	0.64274	1.26197	1.42076	0.878626	0.901158	1.52937	1.51124
Niben101Scf00152g03022.1	Niben101Scf00152	320663	321085	-	423	1.39144	1.74338	2.14267	2.7151	1.0994	0.33041	2.46477	2.99187
Niben101Scf00152g03031.1	Niben101Scf00152	331100;331981;332147;332356;332563;332729;333139;333317;333764;333936;335231;336715	331266;332057;332247;332469;332644;332796;333236;333653;333844;334562;335547;336958	+;+;+;+;+;+;+;+;+;+;+;+	2313	0.577442	0.557951	0.447828	0.691604	0.341796	0.35248	0.186182	0.238757
Niben101Scf00152g03029.1	Niben101Scf00152	337533;339510;341017;341367;342067;342869	338100;340928;341277;341627;342291;343558	-;-;-;-;-;-	3424	21.9832	21.5714	19.4432	18.7957	19.2659	19.5726	18.9517	19.771
Niben101Scf00152g03012.1	Niben101Scf00152	344699;346274	344716;346618	-;-	363	0.124726	0	0.237793	0.112996	0.128111	0.128341	0.124877	0.126778
Niben101Scf00152g06001.1	Niben101Scf00152	619674	623108	+	3435	0.118625	0.147598	0.226163	0.167174	0.0541536	0	0.0923764	0.10718
Niben101Scf00152g09015.1	Niben101Scf00152	917186;917792;917965;919025;919407	917713;917850;917995;919310;919727	-;-;-;-;-	1225	35.9616	35.1794	26.1423	26.0168	56.0521	64.4243	47.8837	48.1242
Niben101Scf00152g09005.1	Niben101Scf00152	923581;927017;928004;928936;931562;936201;938826	925046;927778;928854;931390;931703;938556;939089	-;-;-;-;-;-;-	8296	1.81735	1.55006	2.33069	2.3139	1.69571	1.31969	2.38236	2.45191
Niben101Scf00152g13012.1	Niben101Scf00152	1284568;1288658;1294927	1284582;1288818;1294957	+;+;+	207	1.9685	2.2266	4.69124	6.53901	2.47125	1.35037	2.51836	3.22365
Niben101Scf00152g13013.1	Niben101Scf00152	1297228;1299129	1298147;1299552	-;-	1344	0.0336871	0.0342937	0	0	0.0346015	0.138654	0	0
Niben101Scf00152g16003.1	Niben101Scf00152	1649606;1651221;1653973	1649819;1651391;1654228	+;+;+	641	15.4685	14.2371	8.21443	7.35882	25.7552	25.5833	10.8906	9.90767
Niben101Scf00152g18004.1	Niben101Scf00152	1800242;1802673;1803000;1803457	1800405;1802729;1803137;1804795	+;+;+;+	1698	14.0252	13.1649	12.6327	13.4792	14.1869	12.8953	16.8721	16.4784
Niben101Scf00152g18002.1	Niben101Scf00152	1824083;1824411;1825702;1825917;1827787	1824302;1825567;1825834;1826001;1828467	+;+;+;+;+	2276	3.50109	3.54388	3.67879	3.8206	5.14899	5.15823	4.36176	5.78288
Niben101Scf00152g18006.1	Niben101Scf00152	1829716;1829991;1830541;1830946;1831690;1831810;1833904;1834088;1835963;1836162;1836283;1836439;1838046;1838635;1838838;1838971;1839156;1840077;1840667	1829951;1830414;1830567;1831029;1831732;1831931;1834009;1834187;1836080;1836192;1836306;1836563;1838127;1838757;1838891;1839057;1839268;1840645;1840794	+;+;+;+;+;+;+;+;+;+;+;+;+;+;+;+;+;+;+	2596	10.1329	10.1911	5.49468	4.71637	13.0234	15.1644	7.56089	7.33915
Niben101Scf00152g19010.1	Niben101Scf00152	1895563;1895867;1897048;1897796;1898236;1898433;1901780	1895585;1896083;1897689;1897984;1898322;1900050;1901925	+;+;+;+;+;+;+	2922	4.37724	4.46395	6.57288	6.04312	4.26529	3.2924	6.84145	7.21333
Niben101Scf00152g19011.1	Niben101Scf00152	1940899;1943091	1941399;1943713	+;+	1124	6.24349	6.31492	3.53262	3.8317	10.0125	11.6469	6.57372	5.85491
Niben101Scf00152g20002.1	Niben101Scf00152	2065018;2065956;2067023;2067769;2068010;2068193;2068408;2068712;2068892;2069090;2069370;2069509;2070458;2070882;2071774	2065825;2066146;2067693;2067904;2068085;2068315;2068572;2068802;2068976;2069242;2069426;2069607;2070570;2071247;2071883	-;-;-;-;-;-;-;-;-;-;-;-;-;-;-	3244	0.572223	0.525696	0.631959	0.746001	0.695273	0.976563	1.04802	0.978855
Niben101Scf00152g21007.1	Niben101Scf00152	2176181;2176782	2176620;2176809	+;+	468	0	0.196969	0.461105	0.613509	0.0993684	0	0.29058	0.295003
Niben101Scf00152g22008.1	Niben101Scf00152	2245698;2247862;2248546;2248906;2250114;2252163;2252811	2246020;2248007;2248816;2250106;2251334;2252205;2253621	+;+;+;+;+;+;+	4016	1.39795	1.60675	1.82697	1.74651	2.53597	1.80969	3.35237	3.08254
Niben101Scf00152g25016.1	Niben101Scf00152	2516643;2517958;2518163;2520463;2520842;2521330	2517092;2518055;2518193;2520562;2520924;2521785	+;+;+;+;+;+	1218	11.9136	13.2066	17.5047	16.5518	16.3796	12.5841	22.7024	20.8565
Niben101Scf00152g25013.1	Niben101Scf00152	2524668;2525887;2526771;2527046;2528379;2529804	2524967;2526053;2526912;2527483;2528654;2530007	-;-;-;-;-;-	1527	7.9017	9.07024	11.4329	11.8325	13.4305	12.9665	23.0066	22.3924
Niben101Scf00152g25014.1	Niben101Scf00152	2534499;2537715;2537893;2538499;2539527;2539760	2534943;2537806;2537932;2538728;2539651;2539971	-;-;-;-;-;-	1144	3.56188	3.86775	3.92359	3.33446	7.52038	7.2488	6.97391	7.16052
Niben101Scf00152g25020.1	Niben101Scf00152	2554707;2555285;2557567;2557757	2555131;2555460;2557650;2558097	-;-;-;-	1026	50.6149	45.8212	29.3619	30.1834	43.5129	41.7746	24.4767	25.522
Niben101Scf00153g00017.1	Niben101Scf00153	3972;4307;6498;6563;6931;7106	4022;4356;6553;6913;7094;7342	+;+;+;+;+;+	909	3.56127	3.39723	5.88754	4.94104	3.22308	2.76759	7.67974	5.79685
Niben101Scf00153g00010.1	Niben101Scf00153	7373;8299;9058	7512;8382;9548	+;+;+	715	3.38774	2.77189	2.9276	2.92572	2.86181	2.60631	6.02292	5.14913
Niben101Scf00153g00023.1	Niben101Scf00153	57337;57566;58083;58583;59028;59504;59849;60252;60696;60969;61188	57364;57982;58184;58678;59120;59583;60130;60386;60820;61086;61853	+;+;+;+;+;+;+;+;+;+;+	2142	2.38848	1.85051	2.3373	2.02023	2.59443	2.45771	2.51836	2.09477
Niben101Scf00153g00020.1	Niben101Scf00153	79098;80094;80358;81763	79508;80264;80594;82932	-;-;-;-	1989	1.54788	1.64527	1.88782	1.54666	2.01075	1.63959	2.05115	1.96668
Niben101Scf00153g00021.1	Niben101Scf00153	124387;139855;140051;140348;142000;142150;142321;143056;143274;143941;144082;144325;144798;144940;145085;145403;145725;146807;147008;148192;148503;150733;151287;151441;151683;151989;152352;152552;153038	124393;139927;140246;140416;142047;142245;142431;143140;143386;144006;144201;144372;144869;144999;145162;145542;145944;146863;147073;148359;148538;150846;151358;151524;151802;152163;152440;152626;153466	-;-;-;-;-;-;-;-;-;-;-;-;-;-;-;-;-;-;-;-;-;-;-;-;-;-;-;-;-	3087	16.7198	16.14	21.3211	20.6615	8.49643	8.29284	12.6358	11.7846
Niben101Scf00154g00002.1	Niben101Scf00154	22986;55077;55248;56109;56351;71531	23153;55169;55304;56227;56442;71586	-;-;-;-;-;-	585	0.309575	0.236363	0.147554	0.175288	0.0794947	0.119456	0.0774879	0.157335
Niben101Scf00154g01001.1	Niben101Scf00154	123134;123763;124472;124749;124929;125324;125749;125983;126769	123645;123895;124667;124820;125001;125428;125871;126059;127149	-;-;-;-;-;-;-;-;-	1672	26.6183	26.6565	22.1734	23.3544	35.671	36.4733	32.3169	33.0703
Niben101Scf00154g04003.1	Niben101Scf00154	443469;443847;444006;444303;444665;445663;445811;447424	443625;443946;444094;444565;444726;445717;446064;447433	-;-;-;-;-;-;-;-	990	0	0	0.174382	0	0	0	0	0.0464852
Niben101Scf00154g05016.1	Niben101Scf00154	477982;478307;478533;484182;484345;490207;490326;495806;496034	478018;478431;478621;484245;484427;490279;490451;495940;496372	-;-;-;-;-;-;-;-;-	1071	0	0	0.0402983	0	0.0434215	0	0	0
Niben101Scf00154g05017.1	Niben101Scf00154	530994;531675;531939;532409;532746;533939;534880;536656;540141;540409	531536;531853;532156;532489;532865;534155;534942;536744;540233;540654	-;-;-;-;-;-;-;-;-;-	1849	8.52128	7.47821	3.3846	3.08352	10.7395	12.8627	3.3342	4.14408
Niben101Scf00154g09001.1	Niben101Scf00154	1027605;1028133;1028856;1029863;1031771;1032068;1032997;1033212;1033972	1028036;1028582;1028969;1029916;1031873;1032120;1033123;1033466;1035492	+;+;+;+;+;+;+;+;+	3109	3.05816	3.12806	4.66439	5.00019	1.55563	2.05292	3.25143	3.07888
Niben101Scf00155g00008.1	Niben101Scf00155	52486;54433;54770;54894;55029;55171;56628;56791;56959;57248;57430;58418;58597	52872;54544;54805;54953;55086;55268;56717;56859;57045;57343;57507;58504;58921	+;+;+;+;+;+;+;+;+;+;+;+;+	1583	41.9291	41.272	40.5966	39.385	42.3622	40.1426	37.8135	34.4208
Niben101Scf00155g00009.1	Niben101Scf00155	60740;61606;61770;62514;64164;64488;65201;68224;69342;70476	60867;61679;61871;62606;64208;64538;65272;68311;69443;70806	-;-;-;-;-;-;-;-;-;-	1086	10.7352	11.4378	9.75658	10.1788	10.7054	10.0168	11.583	8.17858
Niben101Scf00155g00010.1	Niben101Scf00155	75656;76958;80323;81072;81530;82933	76111;77010;80394;81153;81604;83035	-;-;-;-;-;-	841	40.4302	43.0765	6.82545	6.4867	55.4072	59.0518	6.25247	6.94957
Niben101Scf00155g01007.1	Niben101Scf00155	118783;119874;120543;121217;122620;122933;128846;129077;129627	119301;119972;120644;121315;122707;122987;128980;129153;130111	-;-;-;-;-;-;-;-;-	1659	10.9709	11.6963	9.26146	8.62874	13.6654	12.9738	11.6673	9.45928
Niben101Scf00155g03002.1	Niben101Scf00155	314754;315429;315626;315773;315889;316054;316313;320829;321060	315190;315505;315688;315817;315957;316175;316472;320954;321408	-;-;-;-;-;-;-;-;-	1448	34.6444	34.3134	13.9791	14.3334	40.0169	45.4295	17.6563	18.084
Niben101Scf00155g04014.1	Niben101Scf00155	432593;433927;435391;436304;437133;437989	433088;433998;435852;437074;437537;439140	+;+;+;+;+;+	3358	3.91003	4.94123	3.48951	3.50566	6.10734	6.63162	5.80467	5.79024
Niben101Scf00155g04010.1	Niben101Scf00155	448939;449555	449465;449921	-;-	894	3.87424	3.76356	6.15529	6.33155	3.82335	3.85626	4.81699	5.8169
Niben101Scf00155g04002.1	Niben101Scf00155	512235;519825;520027;524079;524321	512333;519998;520143;524237;524687	-;-;-;-;-	916	2.42194	1.86174	3.58091	3.04496	2.86845	2.2887	5.29515	3.01444
Niben101Scf00156g01002.1	Niben101Scf00156	116963;117242;117583;125598;126581	117097;117498;117693;125666;126906	+;+;+;+;+	898	21.1756	18.734	7.13717	6.78295	23.9254	25.3691	11.6607	12.4019
Niben101Scf00156g03002.1	Niben101Scf00156	470793;471042;471862;473001	470925;471198;472325;473020	+;+;+;+	774	0	0	0	0	0	0.120382	0.0585664	0.0594579
Niben101Scf00157g00006.1	Niben101Scf00157	306;1593;1838;2019;2182;3111	399;1708;1882;2092;2231;3779	+;+;+;+;+;+	1048	1.08004	1.05551	0.123548	0.547943	1.55311	1.20026	0.51905	0.658689
Niben101Scf00157g00004.1	Niben101Scf00157	3482;22916	3516;23113	-;-	233	0.582945	0.593443	2.13019	0.704162	0.798359	1.69955	1.75096	2.37015
Niben101Scf00157g00019.1	Niben101Scf00157	27281;28730;30224;30523;31129	27643;29398;30454;30611;31677	+;+;+;+;+	1901	4.52516	4.46117	3.70068	3.61411	6.06686	5.75914	5.73486	5.32587
Niben101Scf00157g00020.1	Niben101Scf00157	67858;70550;71571	67990;70637;71935	+;+;+	586	26.8871	32.5624	7.36509	8.85444	31.9817	39.4327	9.43739	8.40304
Niben101Scf00157g00021.1	Niben101Scf00157	73067;73703;74189;74755;75251;79696;79898	73581;73792;74296;74909;75386;79806;80117	-;-;-;-;-;-;-	1335	10.3438	12.5325	6.53049	7.46609	13.8642	16.1574	8.45488	7.96308
Niben101Scf00157g02014.1	Niben101Scf00157	200469;202511;202923;203588;204789;209194;209536	201034;202698;203104;203986;204903;209276;209790	+;+;+;+;+;+;+	1788	0.202574	0.257778	0	0.137642	0.442156	0.455977	0.0253526	0.257385
Niben101Scf00157g02002.1	Niben101Scf00157	209427;216153;216538;217121;217666;218385;221187	209786;216499;217039;217591;217896;218576;221213	-;-;-;-;-;-;-	2130	0.297585	0.584248	0.324202	0.38514	0.78599	0.656166	0.34051	0.799415
Niben101Scf00157g02005.1	Niben101Scf00157	257574	258077	+	504	0.988154	3.06357	3.42535	2.23805	0.876571	0.46218	1.21421	0.821793
Niben101Scf00157g03004.1	Niben101Scf00157	305038;306967	305439;307509	+;+	945	53.3244	62.7712	30.3715	27.6922	74.5055	76.611	37.0798	38.9591
Niben101Scf00157g03005.1	Niben101Scf00157	323159;324072;324250;324304;324544	323303;324191;324264;324387;324561	+;+;+;+;+	382	0	0	0	0	0.121739	0	0	0
Niben101Scf00157g04002.1	Niben101Scf00157	326629;326828;327859;328172;329900;330732;332520	326706;326946;327916;328238;329928;331789;332664	-;-;-;-;-;-;-	1554	2.63669	2.38758	1.97189	1.59688	2.3342	1.78377	2.10025	2.54682
Niben101Scf00157g04001.1	Niben101Scf00157	427536;429027;431319;431898;432206	427985;429353;431761;431992;432709	+;+;+;+;+	1819	3.08639	3.26867	4.62677	4.32949	3.50253	2.91974	4.8595	5.30031
Niben101Scf00157g05005.1	Niben101Scf00157	507564;508093;508653;508837;509187;509633;509969;510159;510636;510849;511100;511376;512567	507902;508158;508736;509097;509284;509738;510057;510281;510713;511021;511203;511471;513149	-;-;-;-;-;-;-;-;-;-;-;-;-	2200	0.226377	0.104752	0.117708	0.0186443	0.285368	0.296468	0.144233	0.230102
Niben101Scf00157g05006.1	Niben101Scf00157	557531;558112;558845	557693;558174;559274	-;-;-	656	0	0.0702602	0	0	0.0708909	0	0.138202	0
Niben101Scf00157g06001.1	Niben101Scf00157	638902;639220;639526;640251;640488;640560;641377;642026;648031;650000	639200;639304;639627;640415;640544;640746;641642;642115;648348;650098	+;+;+;+;+;+;+;+;+;+	1668	0.271435	0.124345	0.724499	0.47952	0.250923	0.391025	0.611471	0.524213
Niben101Scf00157g06004.1	Niben101Scf00157	647894;648609;649352;649533;649881;650129;650348;651013;651957;652128;652540;652769;653240	648467;648683;649440;649743;650037;650256;650395;651084;652033;652275;652686;652860;653363	-;-;-;-;-;-;-;-;-;-;-;-;-	1942	2.51789	2.19536	3.96702	4.32985	3.17293	3.07067	3.92148	5.18974
Niben101Scf00157g06005.1	Niben101Scf00157	659394;660482;660916;662091;662361	659441;660578;661007;662231;662739	-;-;-;-;-	757	1.67465	2.22234	3.02173	3.73871	2.08871	2.00014	4.04201	3.76917
Niben101Scf00157g07009.1	Niben101Scf00157	754198;754850;755205;755508;755844;756087;758117;758849;759610	754786;755084;755241;755564;756005;756180;758223;758935;759903	-;-;-;-;-;-;-;-;-	1662	6.40176	6.90529	4.81713	5.23207	4.00128	3.29366	3.88663	3.32277
Niben101Scf00157g07004.1	Niben101Scf00157	768526	768777	-	252	4.67127	4.38959	7.19324	6.83624	5.53624	6.10078	11.8722	10.592
Niben101Scf00158g00001.1	Niben101Scf00158	5280;7082;12051;15820	5433;7172;12913;16363	+;+;+;+	1652	14.635	14.0337	7.83767	6.62933	15.905	15.3977	9.4667	8.97008
Niben101Scf00158g02004.1	Niben101Scf00158	224029;225039;226078	224264;225153;226095	+;+;+	369	0.858883	2.62305	2.98256	1.6118	0.252056	0.883779	1.53558	1.37188
Niben101Scf00158g03003.1	Niben101Scf00158	250452;252993;254013;254603;255417;256034;256167;261915;262250;263145;265431;267272	250737;253118;254168;254785;255533;256087;256238;262046;262344;263219;265514;267552	+;+;+;+;+;+;+;+;+;+;+;+	1661	7.45504	9.12935	4.44327	3.7412	8.44135	9.19976	4.83051	3.93431
Niben101Scf00158g03006.1	Niben101Scf00158	268020;338755;365854;372649	268062;338878;365908;372729	+;+;+;+	303	0	0	0	0.0676855	0.23022	0.153755	0	0
Niben101Scf00158g04002.1	Niben101Scf00158	395273;396185;397238;397785;398044;400707	395538;396264;397425;397959;398376;400741	+;+;+;+;+;+	1077	0	0	0	0	0	0	0.0420895	0
Niben101Scf00158g04001.1	Niben101Scf00158	401504;401659;402574;403627;404174;404433;406655	401533;401927;402653;403814;404348;406628;406946	+;+;+;+;+;+;+	3230	2.07454	2.2974	2.15129	2.55248	2.11645	2.3366	2.98928	3.07752
Niben101Scf00158g04026.1	Niben101Scf00158	425607;425874;428162;428515;429903;430231;430523;430823;431109;431278;431711;431876;434006;434236;434514;434753	425632;426301;428243;429009;430068;430383;430620;430914;431179;431413;431770;431958;434076;434293;434709;434832	+;+;+;+;+;+;+;+;+;+;+;+;+;+;+;+	2295	8.91698	9.53947	5.99907	5.64772	10.7801	10.6573	7.67358	7.55978
Niben101Scf00158g04018.1	Niben101Scf00158	474174;474270;475272;476493;477413	474203;474617;475707;476841;478140	-;-;-;-;-	1891	0	0.0974949	0.0228236	0.0216909	0	0.0492732	0.119858	0.0973461
Niben101Scf00158g06008.1	Niben101Scf00158	711351;714494	712158;715185	+;+	1500	0.181102	0.184363	0.143865	0.27345	0.310029	0.248468	0.483524	0.398843
Niben101Scf00158t03010.1	Niben101Scf00158	312594	312666	+	73	0	0	1.18245	0	0	0	0	0
Niben101Scf00159g00005.1	Niben101Scf00159	41919;42328;42685;43709;44449;45442;45618;46080;46329;46544;47061;47480	42254;42472;42885;43808;44561;45535;45777;46226;46402;46659;47175;48239	+;+;+;+;+;+;+;+;+;+;+;+	2361	13.8645	14.3777	13.2257	13.7333	12.7045	13.6942	14.5149	13.7613
Niben101Scf00159g01002.1	Niben101Scf00159	97774;99767;100009;100399;100582;101149;101286;101558;102018;102385;102525;102705;102860;103523;103793	97988;99864;100185;100499;100657;101208;101473;101654;102104;102443;102616;102782;103020;103731;104193	+;+;+;+;+;+;+;+;+;+;+;+;+;+;+	2099	0.66867	0.505044	0.472924	0.508077	0.487421	0.532686	0.982627	0.548123
Niben101Scf00159g03004.1	Niben101Scf00159	352890;356138;356354;356722;357974;358853;361498;362746;363625;363869;364155;364696;365021;366264	353423;356269;356650;356881;358803;358910;361653;363575;363711;364066;364228;364795;365145;366583	+;+;+;+;+;+;+;+;+;+;+;+;+;+	3901	0.301759	0.254025	0.818713	0.672934	0.6199	0.597126	1.07487	0.96736
Niben101Scf00159g03005.1	Niben101Scf00159	373342;374206;376139	374042;374355;376277	-;-;-	990	5.305	5.81953	5.92897	6.75337	7.89166	8.79992	8.10453	9.11111
Niben101Scf00159g05004.1	Niben101Scf00159	490129;490542;492974	490450;491858;493267	+;+;+	1933	1.45219	1.85984	2.56769	2.54635	1.82842	1.63889	2.08712	2.54743
Niben101Scf00159g06003.1	Niben101Scf00159	664157	665260	+	1104	0.410103	0.542735	0.469124	1.41183	0.673977	0.379792	1.19074	0.750332
Niben101Scf00159g07003.1	Niben101Scf00159	689439	690644	+	1206	1.1638	1.22297	1.71779	1.87061	1.19539	1.89287	3.62718	2.95736
Niben101Scf00159g07004.1	Niben101Scf00159	700875;702557;703154	702089;702782;703473	-;-;-	1761	2.57101	2.25088	3.11258	3.33077	3.93479	2.69844	5.22548	5.04369
Niben101Scf00159g08017.1	Niben101Scf00159	798603;802071;805167;805356;805694;807129;807299;807637;809072;809242;809580;811009;811185;811523;813689	798610;802481;805278;805415;805798;807221;807358;807741;809164;809301;809684;811107;811244;811627;814369	+;+;+;+;+;+;+;+;+;+;+;+;+;+;+	2157	0.25188	0.299152	0.180081	0.171144	0.830051	0.95033	0.861635	0.576055
Niben101Scf00159g08007.1	Niben101Scf00159	839841;843641	839905;845442	-;-	1867	6.49909	7.28268	9.13122	7.90909	5.00663	4.51655	7.86666	7.14832
Niben101Scf00159g08018.1	Niben101Scf00159	958609;960379;970210;972172;972361;972818;972992;974212;974414;975292	959034;960473;970357;972263;972457;972893;973112;974328;974481;975750	+;+;+;+;+;+;+;+;+;+	1699	16.8417	16.1684	5.89346	5.85446	23.8407	25.0077	8.44442	7.7739
Niben101Scf00159g08019.1	Niben101Scf00159	990879;992401;993475;993740;995702	991149;993399;993646;993898;996256	+;+;+;+;+	2156	8.06389	10.1759	5.74525	5.4506	10.6986	11.9711	8.13677	7.04394
Niben101Scf00160g06029.1	Niben101Scf00160	496598;498250;500167;502976;510879	497890;498402;502887;503307;510929	+;+;+;+;+	4550	0.656742	0.314025	0.811018	0.680619	0.424161	0.358368	0.747205	0.758578
Niben101Scf00160g06027.1	Niben101Scf00160	597935;598973;601570	598884;601481;602166	+;+;+	4056	0.0223251	0.0568179	0.0372431	0.0455075	0.424227	0.229723	0.447045	0.578659
Niben101Scf00160g08001.1	Niben101Scf00160	841829;844241;859645;860638	841936;844371;859846;860858	-;-;-;-	662	0.341959	0.139247	0.521564	0.12392	0.140497	0.281497	0.2739	0.347586
Niben101Scf00160g09015.1	Niben101Scf00160	900647;903162;907003;907198;908069	900907;903213;907153;907455;908213	-;-;-;-;-	867	0	0	0	0.0473096	0.0536383	0	0	0
Niben101Scf00160g09014.1	Niben101Scf00160	918943;919140;920288;921957	919011;919280;921875;922722	+;+;+;+	2564	6.14502	5.08724	8.01244	8.1427	7.23684	6.48668	11.5978	11.8282
Niben101Scf00160g09012.1	Niben101Scf00160	921858;922241;925153;928513	921911;922398;927182;928788	-;-;-;-	2518	4.34234	4.58528	7.01898	6.6299	3.79534	3.89465	7.62408	7.60305
Niben101Scf00160g09017.1	Niben101Scf00160	930363;931546;931797;932942;942844	930654;931704;931912;933113;943127	-;-;-;-;-	1023	0	0	0	0.0400952	0.0454589	0	0	0.0449857
Niben101Scf00160g10030.1	Niben101Scf00160	998502;999168;1002036	998911;999256;1002962	-;-;-	1426	0.968373	0.96965	0.847451	0.43146	0.63593	0.865762	0.762924	0.935899
Niben101Scf00160g10001.1	Niben101Scf00160	1058692;1060864;1061614;1062484;1063405;1068966;1069181;1069718;1070404;1070570	1059109;1060950;1061703;1062578;1063465;1069055;1069243;1069806;1070496;1070971	+;+;+;+;+;+;+;+;+;+	1488	39.0683	40.6391	20.7096	21.0325	56.2553	55.323	30.1898	29.0875
Niben101Scf00160g10002.1	Niben101Scf00160	1086507;1088303;1088443;1089824;1090187;1090713;1091788;1096286	1086754;1088358;1088567;1089983;1090608;1091186;1091887;1096862	+;+;+;+;+;+;+;+	2162	6.74314	6.18238	4.15225	2.65608	7.82961	8.57629	3.66921	4.36364
Niben101Scf00160g10028.1	Niben101Scf00160	1105661;1106177;1106740;1108217;1108529;1108986;1109235;1109560	1105796;1106226;1107103;1108444;1108883;1109110;1109370;1110117	+;+;+;+;+;+;+;+	1952	21.5476	22.9509	17.9205	17.4198	26.4923	25.7283	24.314	23.6232
Niben101Scf00160g10004.1	Niben101Scf00160	1121827;1122708;1123927	1122001;1122756;1124045	+;+;+	343	1.31998	1.47813	1.82452	1.43501	0.677907	0.407473	1.18943	0.939192
Niben101Scf00160g10022.1	Niben101Scf00160	1124097;1124783;1124905;1125061;1125396;1125665	1124373;1124810;1124961;1125299;1125547;1126160	+;+;+;+;+;+	1249	1.12373	1.53144	1.45132	1.28077	0.930833	1.0071	0.889187	0.847453
Niben101Scf00160g10024.1	Niben101Scf00160	1126195;1127156;1128406;1128631;1128877;1131492	1126942;1127322;1128511;1128761;1128993;1131655	-;-;-;-;-;-	1433	5.30793	5.16229	3.31301	3.33463	6.36069	6.24205	3.87507	4.81721
Niben101Scf00161g00005.1	Niben101Scf00161	27492;27853;28013;28168;28366;28503;28662;29941;30476	27569;27931;28081;28248;28392;28565;28748;30066;30508	+;+;+;+;+;+;+;+;+	643	12.5687	10.5729	19.5661	19.807	12.2951	10.6869	22.7005	20.1116
Niben101Scf00161g00006.1	Niben101Scf00161	38065;40681;42108	38241;40828;42175	+;+;+	393	0.460818	0.234558	0.329461	0.10437	0.236664	0.59272	0.115345	0.468401
Niben101Scf00161g00012.1	Niben101Scf00161	47317;47476;47629;48978;49124;49704;50505	47390;47564;47694;49016;49248;49818;51036	+;+;+;+;+;+;+	1040	68.9144	63.3526	17.0355	18.8128	74.7871	76.8027	15.9964	16.5496
Niben101Scf00161g01006.1	Niben101Scf00161	135954;136251;137593	136150;136374;137921	+;+;+	650	0	0	0	0.0631037	0	0	0	0
Niben101Scf00161g01007.1	Niben101Scf00161	172352;173240;173434;173615;175662;175826;176960	173117;173332;173523;173679;175732;175864;177732	-;-;-;-;-;-;-	1897	4.48697	4.56777	3.11694	3.50281	5.07455	5.30467	3.441	4.4395
Niben101Scf00161g02006.1	Niben101Scf00161	238018;238938;239949;240535;241277;242464;243597;245299	238566;239213;240052;240626;241439;242607;243650;245744	-;-;-;-;-;-;-;-	1828	13.6966	12.5564	7.43721	8.08905	12.72	12.4115	6.7946	8.10644
Niben101Scf00161g03016.1	Niben101Scf00161	298667;299972;303150	298757;300018;305095	+;+;+	2084	1.28179	1.3491	1.59466	1.85011	1.02649	0.804779	1.51174	1.39121
Niben101Scf00161g03008.1	Niben101Scf00161	357782;358106;358335;359305	357811;358235;358900;360167	-;-;-;-	1589	0	0	0	0	0	0	0.0570553	0
Niben101Scf00161g03014.1	Niben101Scf00161	360730;368719;374027	360878;368738;374322	-;-;-	465	14.7997	16.8504	9.51364	7.32139	26.1025	22.7429	12.8192	11.3814
Niben101Scf00161g04002.1	Niben101Scf00161	432915;433430;433570;433929	433231;433482;433675;433976	-;-;-;-	524	0.864034	1.58327	0.823654	1.52641	0.887489	0.977988	2.50874	2.01998
Niben101Scf00161g04007.1	Niben101Scf00161	443534;444686;444879;445190;445414;448318;448487;448755;448919;449132;449346;449594;449887;453155;453393	443668;444775;444964;445323;445520;448399;448592;448821;449032;449213;449516;449726;450055;453309;453659	-;-;-;-;-;-;-;-;-;-;-;-;-;-;-	1898	0.58443	0.242838	0.352461	0.443023	0.416531	0.68728	0.477665	0.945624
Niben101Scf00161g05002.1	Niben101Scf00161	584901;586118;586484;586762;587557;587752;588214	585990;586366;586669;587004;587616;587861;589200	-;-;-;-;-;-;-	2925	155.206	157.898	248.038	246.385	163.831	151.151	263.157	269.483
Niben101Scf00163g00005.1	Niben101Scf00163	20686;25542;25868;26182;27357;35193;35527	21767;25635;26048;26218;27486;35316;36518	-;-;-;-;-;-;-	2640	9.96402	10.7545	5.19875	4.47463	11.8199	12.8293	5.18552	5.28189
Niben101Scf00163g00010.1	Niben101Scf00163	37450;38128;40178;40644;41715;42172;42379;42579	37856;38314;40340;40829;41881;42350;42528;42627	-;-;-;-;-;-;-;-	1488	10.6495	10.2527	10.2098	8.90365	4.68794	5.19729	5.48352	4.5773
Niben101Scf00163g00004.1	Niben101Scf00163	55797;55871;57420	55836;55962;57521	+;+;+	234	0.386969	0.196969	2.02886	0.701153	1.58989	0.995466	1.74348	0.983342
Niben101Scf00163g01011.1	Niben101Scf00163	134097;134929;137437;139315;140220;141179	134645;135118;137597;139487;140389;141239	-;-;-;-;-;-	1304	7.04824	6.41523	2.9126	2.51641	7.18607	6.3951	2.67672	2.68217
Niben101Scf00163g01009.1	Niben101Scf00163	175251;175949;177662;178271;178799	175773;176603;177843;178617;179778	+;+;+;+;+	2687	4.58314	4.59706	6.47311	6.84641	5.13158	5.53089	7.91216	8.52927
Niben101Scf00163g03001.1	Niben101Scf00163	298432;298917;299075	298767;298991;299594	+;+;+	931	10.7961	11.238	6.11928	5.9918	20.9794	20.6167	10.2249	8.60102
Niben101Scf00163g03007.1	Niben101Scf00163	316619;320207;321310;322573;322961	318028;320671;321500;322612;323020	+;+;+;+;+	2166	0.104514	0.106396	0.159407	0.0946847	0	0.0215087	0.0418563	0.0637402
Niben101Scf00163g03008.1	Niben101Scf00163	340698;342068;343297;345116;345428;345590;347255;348229;355278;356456;356582;356833;358585	341414;342160;343363;345188;345479;345691;347344;348274;355330;356495;356736;357787;358607	-;-;-;-;-;-;-;-;-;-;-;-;-	2466	9.30845	9.47607	4.25294	4.38284	10.2966	11.118	5.32164	5.35598
Niben101Scf00163g04004.1	Niben101Scf00163	462465;462700;463132;464295;464454;465442;465728;466838;467592;467995;468530;470100;470439	462670;462822;463266;464374;464578;465563;465964;466930;467659;468233;470071;470235;470657	+;+;+;+;+;+;+;+;+;+;+;+;+	3325	0.503816	0.914883	0.863189	0.542787	0.762253	0.994807	0.524878	0.498266
Niben101Scf00163g04005.1	Niben101Scf00163	468364;469366;469587;469764;469929;470009;470518;470906	469279;469504;469656;469848;469965;470040;470659;471356	-;-;-;-;-;-;-;-	1872	0.749753	1.57575	1.29109	0.701153	1.14274	1.55542	0.750664	0.614589
Niben101Scf00163g06010.1	Niben101Scf00163	492330;494032;497278;498540;500043	493110;494148;497511;499241;500633	-;-;-;-;-	2425	1.26958	1.22592	1.29923	1.23475	1.5054	1.74824	1.29916	1.33791
Niben101Scf00163g07005.1	Niben101Scf00163	713019;713673;714728;714928;715181;715639;716611;716764;717020;725233	713326;713777;714835;715052;715482;715721;716679;716925;717329;725277	+;+;+;+;+;+;+;+;+;+	1617	24.8637	26.2235	16.4817	14.1291	37.0281	36.8208	20.9972	20.9468
Niben101Scf00163g07002.1	Niben101Scf00163	726017;726313;726499;726635	726139;726409;726611;726670	+;+;+;+	369	0	0	0	0	0.504113	0	0.122847	0
Niben101Scf00163g07004.1	Niben101Scf00163	730018;730687	730405;732395	-;-	2097	0.0431811	0.0439587	0	0	0.0221766	0.0666492	0.0216168	0
Niben101Scf00163g07017.1	Niben101Scf00163	760552;762790	760863;762934	-;-	457	8.17335	6.45472	8.21635	9.37926	6.56353	6.47336	8.28247	7.14978
Niben101Scf00163g08007.1	Niben101Scf00163	792575;793426	792835;793452	+;+	288	1.10044	1.68039	1.64845	1.56664	2.82579	1.94116	2.67575	2.95617
Niben101Scf00163g08008.1	Niben101Scf00163	800538;806311	800570;806992	+;+	715	6.52219	6.99418	2.89742	4.44594	7.54477	9.31756	3.67715	4.05494
Niben101Scf00163g08018.1	Niben101Scf00163	807290;807850;808001;808140;808339;809032;809344;809640;809784	807751;807873;808027;808258;808516;809220;809418;809683;810029	-;-;-;-;-;-;-;-;-	1364	4.08275	4.13938	3.44896	3.30786	7.07454	6.89936	6.63007	6.37673
Niben101Scf00163g08019.1	Niben101Scf00163	814601;815527;816071;816946	814667;815661;816287;817460	-;-;-;-	934	67.3556	66.3973	80.2424	86.6241	60.7943	54.4688	73.8682	73.6376
Niben101Scf00163g09011.1	Niben101Scf00163	936831;937968;939375	937355;938348;939875	+;+;+	1407	0	0	0	0	0	0.0662229	0.0322178	0.130833
Niben101Scf00163g11001.1	Niben101Scf00163	1077744;1077976;1078287;1081189;1085762;1088192;1089373;1089643;1093298	1077884;1078078;1078300;1081251;1085810;1088259;1089564;1089767;1093694	+;+;+;+;+;+;+;+;+	1152	93.8914	95.6622	20.9428	20.3663	87.1554	95.0965	20.3633	24.5682
Niben101Scf00163g12011.1	Niben101Scf00163	1209373;1209692;1209931;1210160;1210609;1211034;1218137	1209602;1209789;1210027;1210238;1210874;1211098;1218798	+;+;+;+;+;+;+	1497	3.0849	3.50991	1.98931	1.97278	4.16272	5.41501	2.3619	2.36711
Niben101Scf00163g12012.1	Niben101Scf00163	1273825;1274235;1274468	1274161;1274372;1274829	+;+;+	837	0	0	0	0.294032	0.111122	0	0	0
Niben101Scf00163g13001.1	Niben101Scf00163	1344735;1346679;1347101;1348557;1348760;1349228	1345052;1346777;1347448;1348649;1348966;1349981	+;+;+;+;+;+	1819	3.75843	3.47137	2.60997	2.1422	3.70706	4.04666	3.13998	3.06128
Niben101Scf00163g13002.1	Niben101Scf00163	1378772;1379672;1380188;1384424;1384812;1385065;1385929;1386188	1379143;1379808;1380315;1384500;1384898;1385181;1386043;1386666	-;-;-;-;-;-;-;-	1512	77.7946	73.9677	42.9596	42.5637	56.7311	57.6647	36.6211	36.7828
Niben101Scf00163g15011.1	Niben101Scf00163	1497493	1497825	+	333	33.3787	30.1735	25.0791	25.9284	12.7782	8.81391	8.03151	10.4341
Niben101Scf00163g15003.1	Niben101Scf00163	1524399;1527853	1525049;1528369	-;-	1168	3.02353	2.20983	2.69747	2.73918	2.62782	2.55276	3.18244	3.03388
Niben101Scf00163g15001.1	Niben101Scf00163	1575083;1576648;1579275;1579300	1575178;1579041;1579285;1580584	+;+;+;+	3786	0.00597932	0.012174	0.0341992	0.0541699	0	0.0553738	0.0478927	0.0121554
Niben101Scf00163g17004.1	Niben101Scf00163	1710727;1711040;1711151;1711562;1711840;1712637;1714046	1711027;1711137;1711352;1711822;1712620;1712747;1714115	+;+;+;+;+;+;+	1824	0.024822	0.0758071	0.0709859	0.134926	0	0.0766247	0	0.050461
Niben101Scf00163g17005.1	Niben101Scf00163	1716031;1716461;1723288	1716329;1716707;1724054	-;-;-	1313	95.2749	91.3389	86.7791	85.3462	97.8612	92.395	97.7556	94.7046
Niben101Scf00163g17006.1	Niben101Scf00163	1740115;1742353;1743538;1743833	1740555;1742529;1743761;1743918	-;-;-;-	928	20.3934	19.519	19.0218	16.3539	27.161	27.0591	28.9665	31.1927
Niben101Scf00163g19008.1	Niben101Scf00163	1946800;1947562	1947309;1947690	+;+	639	0.354268	0.360647	0.540337	0.38514	1.01888	0.656166	0.886745	0.792213
Niben101Scf00163g19001.1	Niben101Scf00163	1969387	1970370	+	984	0.138035	0.187361	0.219306	0.166738	1.7959	0.946906	1.65843	1.77721
Niben101Scf00163g20001.1	Niben101Scf00163	1981249;1989949;1990839	1981351;1989986;1991066	+;+;+	369	1.10428	0.87435	2.39775	3.89054	1.38631	1.3888	2.76405	1.62131
Niben101Scf00163g21003.1	Niben101Scf00163	2092682;2093809	2092779;2094016	+;+	306	0	0.150623	0.282088	0	0	0.152248	0.148139	0
Niben101Scf00163g22004.1	Niben101Scf00163	2196672;2197172	2197130;2197522	+;+	810	54.582	58.0971	78.1666	76.9963	72.9143	62.4334	105.211	102.012
Niben101Scf00163g22002.1	Niben101Scf00163	2219378	2220241	+	864	169.023	173.374	240.674	224.29	151.301	142.729	223.557	203.177
Niben101Scf00163g22003.1	Niben101Scf00163	2267147	2267647	+	501	0.36148	0.551985	0.430733	0.941518	0.556939	0.464948	1.71912	1.83714
Niben101Scf00163g23017.1	Niben101Scf00163	2287731;2288712	2287898;2288744	-;-	201	0	0	0	0	0.231365	0	0	0
Niben101Scf00163g23018.1	Niben101Scf00163	2289218;2290499;2291666;2292976;2296041;2296188;2299837;2300002;2300173;2301113;2301351;2301506;2301838;2302504	2289685;2290620;2291714;2293200;2296081;2296317;2299905;2300055;2300331;2301250;2301413;2301545;2301884;2302930	-;-;-;-;-;-;-;-;-;-;-;-;-;-	2032	5.20266	4.79734	7.95434	8.17523	6.70561	5.92665	11.5557	11.188
Niben101Scf00163g23024.1	Niben101Scf00163	2319390;2320485;2323229;2323882;2324075;2324229;2324401;2325954;2330591	2320366;2320606;2323326;2324002;2324127;2324284;2324561;2326386;2331060	-;-;-;-;-;-;-;-;-	2491	2.47188	3.46929	2.93678	3.01332	3.2204	3.35709	4.38564	3.75959
Niben101Scf00163g23025.1	Niben101Scf00163	2364712;2366231;2369995;2370145;2370596;2371837	2364722;2366341;2370067;2370366;2371084;2372217	-;-;-;-;-;-	1287	3.20129	3.77822	4.87933	5.418	3.6134	3.65607	6.83302	7.67007
Niben101Scf00163t23015.1	Niben101Scf00163	2294839	2294922	-	84	3.23396	2.1948	3.59662	5.61548	2.49131	2.49577	3.23789	3.83503
Niben101Scf00164g01005.1	Niben101Scf00164	95639	96004	-	366	0.494813	0.629655	0.471688	0.784486	0.254122	0.381867	0.371561	0.251478
Niben101Scf00164g01002.1	Niben101Scf00164	171963;173276;173474;174709	172858;173339;173685;174879	-;-;-;-	1343	7.02898	8.20229	12.8064	11.392	7.618	6.79911	11.5098	11.4794
Niben101Scf00164g02008.1	Niben101Scf00164	261589;261814	261797;262357	-;-	753	16.8956	16.4347	20.8919	23.0417	17.663	16.4573	20.1368	20.8406
Niben101Scf00165g00007.1	Niben101Scf00165	81;882	146;1004	+;+	189	8.025	11.2178	5.70892	5.64261	12.9179	16.885	9.9535	8.15705
Niben101Scf00165g00008.1	Niben101Scf00165	7371;8168	7508;9529	-;-	1500	3.5013	3.21099	5.40932	5.75611	1.92218	1.70822	3.47533	2.59248
Niben101Scf00165g00014.1	Niben101Scf00165	13349;14878;16434;18169;18663;18922	14740;15303;16652;18291;18846;19283	-;-;-;-;-;-	2706	4.70155	4.24116	3.68434	3.44086	4.36516	4.3902	3.73565	3.40136
Niben101Scf00165g01004.1	Niben101Scf00165	78071	78709	-	639	0.495975	0.649165	0.810506	0.77028	0.654992	1.16652	1.13503	0.864233
Niben101Scf00165g01007.1	Niben101Scf00165	130917	131684	-	768	9.34395	8.22191	8.51388	8.89245	11.5353	12.7085	12.277	11.7448
Niben101Scf00165g03007.1	Niben101Scf00165	321458	322681	+	1224	0.0369897	0.0753116	0.035261	0.033511	0.0759876	0.0761238	0.0740693	0
Niben101Scf00165g03001.1	Niben101Scf00165	382427;382744;383122;383371;383571;383925;384204;384427;384648;384849	382459;382933;383267;383485;383812;384102;384359;384571;384753;384972	-;-;-;-;-;-;-;-;-;-	1435	0	0	0	0	0	0	0.0315891	0
Niben101Scf00165g04007.1	Niben101Scf00165	447362	448567	-	1206	0.0375418	0	0.0357873	0.0680223	0.192804	0	0.0751748	0.152638
Niben101Scf00165g05007.1	Niben101Scf00165	569200;570806;571350;571906;573379;574048	570245;571103;571410;572288;573954;574802	-;-;-;-;-;-	3119	7.27252	7.18921	10.6342	9.73161	7.55194	6.25104	12.5062	11.4867
Niben101Scf00165g05008.1	Niben101Scf00165	580533;581596;582140;582696	581035;581893;582200;583078	-;-;-;-	1245	0.109097	0	0.0693324	0.0329457	0.0747059	0.0374199	0.14564	0.0739283
Niben101Scf00165g09002.1	Niben101Scf00165	956390;957785;958409;958815;958952	956589;957936;958502;958872;959384	-;-;-;-;-	937	0.676473	0.787035	0.875165	0.393977	1.46412	1.3673	1.23365	0.589375
Niben101Scf00165g09001.1	Niben101Scf00165	1018094;1020039;1020534;1020974;1021096;1021471;1023179;1023492;1023748;1023986	1018869;1020239;1020615;1021015;1021155;1023045;1023280;1023632;1023873;1024863	+;+;+;+;+;+;+;+;+;+	3983	1.02873	0.879461	1.25697	1.31816	0.957409	1.07609	1.434	1.40384
Niben101Scf00167g00008.1	Niben101Scf00167	17418;18124;18625	17570;18246;19154	+;+;+	806	0	0.0571845	0	0	0	0	0	0.0570973
Niben101Scf00167g00014.1	Niben101Scf00167	18901;20389;20568;20811;21459;21694;22520;22751	19726;20438;20685;20853;21583;21783;22652;23118	-;-;-;-;-;-;-;-	1753	14.2051	16.538	7.18914	6.78554	18.7556	19.1082	10.0073	8.42701
Niben101Scf00167g00037.1	Niben101Scf00167	34134	34577	-	444	0.61183	0.363328	0.583236	0.923816	0.10474	0.41971	0.612573	1.34744
Niben101Scf00167g00019.1	Niben101Scf00167	34374;35183	34563;35301	+;+	309	1.3187	0.447483	1.04756	0.929197	0.300999	0.678463	0.880202	1.7872
Niben101Scf00167g00004.1	Niben101Scf00167	37303;37363;40933;41239;44579;44792;46338;47311;48118;49011;49328	37336;37394;41106;43710;44711;44880;46576;47397;48217;49203;51588	+;+;+;+;+;+;+;+;+;+;+	5814	1.97798	1.89865	2.03771	2.09532	1.77571	1.81095	2.26496	2.17675
Niben101Scf00167g00033.1	Niben101Scf00167	54626	55708	+	1083	0.543472	0.723492	0.896664	1.0226	0.729986	0.516208	1.67425	1.57226
Niben101Scf00167g00012.1	Niben101Scf00167	56255;58507;59853;60064;60564;60826;61883	56263;58675;59965;60115;60643;60885;62008	+;+;+;+;+;+;+	609	0.0743438	0.30273	0.0708694	0.0673521	0.38181	0.267746	0.446605	0.604537
Niben101Scf00167g00015.1	Niben101Scf00167	57128;64663	57241;65082	-;-	534	18.9071	15.0615	24.1256	27.537	18.1576	20.0659	24.9572	25.3371
Niben101Scf00167g00006.1	Niben101Scf00167	62950;63625;63878	63333;63716;64042	+;+;+	641	0.0706324	0	0	0.127979	0.1451	0.14536	0	0.0717947
Niben101Scf00167g00016.1	Niben101Scf00167	70397;70498	70456;70671	-;-	234	0.386969	0.787875	1.10665	0.525864	0	0.199093	0.774879	0.983342
Niben101Scf00167g01010.1	Niben101Scf00167	156307;157313;158705	156514;157505;158750	+;+;+	447	1.26609	0.82489	1.35175	1.51407	0.93633	0.469005	1.47045	2.05908
Niben101Scf00167g01003.1	Niben101Scf00167	159276;159618	159358;159822	-;-	288	1.17905	0.640149	1.94817	2.27875	0.161474	0.323526	0.786986	0.639172
Niben101Scf00167g01008.1	Niben101Scf00167	169575	169865	-	291	4.04522	4.91001	6.97077	4.2286	4.79427	3.84229	4.20591	6.00954
Niben101Scf00167g02005.1	Niben101Scf00167	281005;282259;283494;284089	281482;283022;284054;284123	+;+;+;+	1838	0.024633	0.0250766	0.0234817	0.0446327	0.0506033	0.101388	0.0246629	0.0500766
Niben101Scf00167g03013.1	Niben101Scf00167	283465;284851;288675;289078	284769;284952;288965;289206	-;-;-;-	1827	113.226	113.473	132.325	134.772	86.8871	84.6077	101.206	98.3632
Niben101Scf00167g03014.1	Niben101Scf00167	310432;311515;311656;311953;312692;313992;314159	311215;311580;311740;312046;312749;314032;314365	-;-;-;-;-;-;-	1335	21.2472	22.5102	21.3211	23.3815	27.6066	25.4401	29.7449	32.2143
Niben101Scf00167g03011.1	Niben101Scf00167	334534;335797;342917;343504;343707;343914	334550;336353;343017;343587;343817;344902	+;+;+;+;+;+	1859	85.0223	83.3054	42.8809	39.0096	76.1482	87.1109	39.5269	39.3364
Niben101Scf00167g03003.1	Niben101Scf00167	351492;352073;352866;353506;356580;357448;357654;357884;358721;359021	351926;352130;352933;353685;356676;357557;357789;358060;358870;360752	+;+;+;+;+;+;+;+;+;+	3143	19.5622	19.6872	14.0272	13.468	16.5717	18.3135	14.4587	13.9686
Niben101Scf00167g03015.1	Niben101Scf00167	352872;360688;360958;361236;363996;364508;365228;365527;365691;365845;366008;366635;366858;367450	359730;360767;361108;361366;364113;364626;365341;365610;365770;365899;366075;366746;366972;367807	-;-;-;-;-;-;-;-;-;-;-;-;-;-	8444	11.5387	11.3344	10.036	9.88761	10.8	11.2083	10.6562	10.5568
Niben101Scf00167g03010.1	Niben101Scf00167	379983;380092;380634;381024;381339;381877;382897;383124;385093;385625	380069;380542;380729;381103;381379;382011;383007;383264;385203;386026	-;-;-;-;-;-;-;-;-;-	1655	0.984843	1.14182	0.678034	0.644383	1.32067	1.64676	2.32815	2.53043
Niben101Scf00167g04020.1	Niben101Scf00167	398536;399185;400054	398954;399265;400257	-;-;-	704	12.4121	8.28192	12.2306	16.2264	13.0133	14.9557	14.1336	8.92299
Niben101Scf00167g04019.1	Niben101Scf00167	403901;404125;404681	403938;404273;404697	+;+;+	204	5.21555	3.16309	8.25107	11.3602	4.9012	4.68162	14.2213	6.09093
Niben101Scf00167g04018.1	Niben101Scf00167	404769;405673;405825	404973;405728;406022	+;+;+	459	0.0986392	0.100415	0	0.134044	0	0	0	0
Niben101Scf00167g04011.1	Niben101Scf00167	406078	407601	+	1524	0	0	0	0.0269143	0	0	0	0
Niben101Scf00167g05001.1	Niben101Scf00167	552447;552871;553285;553687;553715;554006;554183	552674;553065;553602;553704;553876;554063;554433	+;+;+;+;+;+;+	1230	0.51533	0.224833	0.526335	0.300128	0.226851	0.30301	0.257978	0.523809
Niben101Scf00167g05005.1	Niben101Scf00167	601159;604274;604585	601387;604354;605003	+;+;+	729	9.37803	8.25081	13.6168	15.8668	9.24985	9.58597	15.2967	12.4362
Niben101Scf00168g01001.1	Niben101Scf00168	147972;148773;149094;149321;149514;149779;150068;150598;151701	148649;148880;149192;149432;149617;149946;150319;150888;151977	-;-;-;-;-;-;-;-;-	2089	0.216732	0.110318	0.206603	0.215985	0.0667847	0.044603	0.0433991	0.0881195
Niben101Scf00168g01010.1	Niben101Scf00168	153882;155102;157193;157783;158695;162452;162650;162930	154241;155161;157239;157861;158904;162561;162826;163088	-;-;-;-;-;-;-;-	1202	58.9861	68.1583	9.12022	8.42871	66.5841	71.5095	11.6154	10.6437
Niben101Scf00168g03012.1	Niben101Scf00168	354467	355870	-	1404	0.0967423	0.0656563	0.184442	0.292147	0.0993684	0.132729	0.19372	0.262224
Niben101Scf00168g03007.1	Niben101Scf00168	379122	379460	+	339	0	0	0	0.241991	0	0.412281	0.534872	0.81452
Niben101Scf00168g03001.1	Niben101Scf00168	379506;380076	380037;380269	+;+	726	0	0	0.0594483	0.0564978	0	0	0.0624386	0.126778
Niben101Scf00168g05002.1	Niben101Scf00168	494966;496711;496934;497449;497812;501908;502963;503436	495477;496855;497079;497511;497925;502061;503165;503838	-;-;-;-;-;-;-;-	1740	4.55356	4.15876	2.69126	2.36911	6.22732	7.28269	3.23044	2.24812
Niben101Scf00168g05004.1	Niben101Scf00168	521247;521657;522184;522717;524015	521455;521677;522382;522752;524155	-;-;-;-;-	606	1.79309	1.74932	2.92003	3.21506	1.61154	1.61443	4.22635	4.17677
Niben101Scf00168g06001.1	Niben101Scf00168	618676;620003;620910;621106;628275;628791	619120;620188;621026;621255;628333;629333	+;+;+;+;+;+	1500	21.4756	19.7883	8.15714	8.42224	22.4151	22.1137	9.71582	9.20408
Niben101Scf00168g06003.1	Niben101Scf00168	630840;631190;641651;643463;643723;645070	631095;631355;641734;643615;643875;645428	-;-;-;-;-;-	1171	16.8574	16.8855	10.7622	10.4733	20.2141	20.9267	12.5423	11.0433
Niben101Scf00168g06013.1	Niben101Scf00168	665285;666419;667592;669269;669447;670174;670821	665475;666549;667678;669369;670026;670252;671199	+;+;+;+;+;+;+	1548	11.4358	10.3764	4.99066	5.07418	13.9693	15.1079	5.56381	5.8566
Niben101Scf00168g07002.1	Niben101Scf00168	704964;706905;707902;708393;710468;711195;711448;711578;711946;712144;713438	705488;707259;708121;709200;710551;711360;711488;711845;712069;712504;714236	+;+;+;+;+;+;+;+;+;+;+	3751	0	0	0	0	0	0.0124201	0	0
Niben101Scf00168g07003.1	Niben101Scf00168	715508;716036;716383;716891;718311	715968;716321;716571;717300;718764	-;-;-;-;-	1800	1.59722	2.22772	3.10508	3.06491	3.38449	3.9082	4.60859	5.31791
Niben101Scf00168g08009.1	Niben101Scf00168	806323;806763;807488;809327;809867	806466;806775;807591;809355;809883	-;-;-;-;-	307	19.172	20.1928	10.1924	11.557	25.4487	20.79	14.175	10.943
Niben101Scf00168g08010.1	Niben101Scf00168	869167;869376	869336;869400	-;-	195	0	0	0	0	0.238484	0	0	0
Niben101Scf00168g08008.1	Niben101Scf00168	884562;886468;886672	885092;886590;887145	+;+;+	1128	28.8992	24.9249	26.6686	27.1631	33.0231	33.5779	35.9268	38.5951
Niben101Scf00168g09005.1	Niben101Scf00168	953135;954265	953402;954366	-;-	370	0.978928	0.373708	0.116647	0.110858	0.125688	1.63687	0.367544	0.124379
Niben101Scf00168g10029.1	Niben101Scf00168	963883;972784;976271;977052;984608;989853;994236;995236;995599;997520;997791;998571;999244;999378;999769;1000063;1001768	963973;973023;976417;977130;984791;989918;994466;995442;995902;997679;997899;998706;999299;999677;999891;1000752;1002342	+;+;+;+;+;+;+;+;+;+;+;+;+;+;+;+;+	3698	20.9298	20.9951	10.4981	10.9365	17.1656	20.1255	9.10776	8.61793
Niben101Scf00168g10016.1	Niben101Scf00168	1076827;1076968;1078767;1084918;1085846;1086083;1086248;1086550;1088898	1076867;1078528;1078852;1085038;1085952;1086146;1086277;1086638;1090502	+;+;+;+;+;+;+;+;+	3704	5.06048	4.99606	1.84686	2.04866	5.19157	5.8109	2.86987	2.34202
Niben101Scf00168g10031.1	Niben101Scf00168	1156067;1156412;1159533;1160008;1160676;1160783;1161699;1162419	1156206;1156524;1159921;1160103;1160718;1160982;1162012;1162985	+;+;+;+;+;+;+;+	1862	5.00899	6.03981	4.17223	3.77792	6.69344	6.6554	4.83248	4.83189
Niben101Scf00168g10008.1	Niben101Scf00168	1166860	1167861	+	1002	0.135555	0.413988	0.215367	0.0818711	0.742585	0.883401	1.53816	1.14821
Niben101Scf00168g10018.1	Niben101Scf00168	1169013;1170599;1171649	1169934;1170843;1172739	-;-;-	2258	0.441124	0.347007	0.716776	0.563127	0.370717	0.453911	0.702641	0.468764
Niben101Scf00170g00005.1	Niben101Scf00170	30895;32484	31615;32948	-;-	1186	0	0	0.0363908	0.103754	0	0	0.152885	0.194015
Niben101Scf00170g02001.1	Niben101Scf00170	245254;245983	245397;246442	-;-	604	0	0	0.142912	0	0	0.154264	0.0750503	0.228578
Niben101Scf00170g04002.1	Niben101Scf00170	428080	429024	+	945	0.0239552	0.195093	0.0913427	0.0434047	0.049211	0.0492992	0.0479687	0.0486988
Niben101Scf00170g04003.1	Niben101Scf00170	430998	431918	+	921	0.147477	0.0500442	0.374892	0.222679	0.100987	0.151752	0.196875	0.0999357
Niben101Scf00170g04004.1	Niben101Scf00170	433383	434111	-	729	5.96219	5.31086	3.55222	4.1355	5.13526	4.28173	4.66362	4.41897
Niben101Scf00170g05001.1	Niben101Scf00170	468569;468858;470045;471758;478238;478376;478512;478571;480920;483214;483635;483870;484120;486473;489622;490221	468771;468987;470194;471935;478347;478407;478561;478622;481016;483498;483726;484011;484260;486661;489817;490327	+;+;+;+;+;+;+;+;+;+;+;+;+;+;+;+	2154	1.07198	0.695426	1.10203	0.971165	0.831207	0.627227	1.64149	1.23917
Niben101Scf00170g05032.1	Niben101Scf00170	501138;502705;502996;503906;504255	501461;502909;503198;504067;504881	+;+;+;+;+	1521	2.29205	1.37878	1.47554	1.92817	2.553	2.3738	2.78658	2.22387
Niben101Scf00170g05014.1	Niben101Scf00170	538759;540722;543124	539926;541285;543471	-;-;-	2080	1.15365	1.37386	1.65998	1.49871	1.38619	0.940715	1.89603	1.70364
Niben101Scf00170g05007.1	Niben101Scf00170	590275;590715;591483;591750;591997;592284;592526;593079;593457;593868;594172;594790;595438;595618;595886;596103;596390;597054;597622;599353;601231;601550;602053;605282;605712	590627;590819;591623;591862;592048;592406;592632;593128;593560;593948;594256;594866;595527;595677;595990;596152;596496;597107;597919;599444;601400;601707;602635;605691;605870	-;-;-;-;-;-;-;-;-;-;-;-;-;-;-;-;-;-;-;-;-;-;-;-;-	3727	52.8618	50.1099	67.9237	68.8833	22.4349	19.5626	32.3467	31.0301
Niben101Scf00170g05004.1	Niben101Scf00170	637941;639888;641178;641870	638361;640240;641720;642305	+;+;+;+	1753	0.0258274	0.052585	0	0	0.185699	0.106304	0.103435	0.0525047
Niben101Scf00170g05008.1	Niben101Scf00170	643164;643534;645489;645676;645998;647765;648255;648477;648684;649292;649511;649788;650011	643274;643928;645536;645723;646096;647844;648339;648551;648743;649357;649607;649857;650216	-;-;-;-;-;-;-;-;-;-;-;-;-	1440	13.1739	14.0833	8.00248	7.64804	20.5394	22.5821	10.5456	11.2494
[truncated: 43,791 more rows]

## Sheet: Additional Supplementary Data 2
Additional Supplementary Data 2. Diff_peaks_anno Mock and PVY infected N. benthamiana
GeneName	Chr	Start	End	Name	Length	Strand	Fold_Enrichment	Pvalue	FDR	Score	PVY1_IP	PVY2_IP	PVY1	PVY2	Mock_1IP	Mock_2IP	Mock_1	Mock_2	Lg2FCDiff	PvalueDiff	FDRDiff	GeneID	Transcript	BioType
Niben101Ctg10877g00003.1	Niben101Ctg10877	93	361	PVY_peak_7	269	-	34.7	8.91251e-10	9.33254e-09	34.7	22	17	2	1	8	5	7	6	3.559	0.00225176	0.107125	Niben101Ctg10877g00003.1	Niben101Ctg10877g00003.1.trans	-
Niben101Ctg15825g00004.1	Niben101Ctg15825	3264	4000	PVY_peak_69	737	-	2.16	0.000457088	0.00371535	2.16	51	37	42	32	41	42	22	12	-1.17895	0.00467559	0.157823	Niben101Ctg15825g00004.1	Niben101Ctg15825g00004.1.trans	-
Niben101Ctg16231g00004.1	Niben101Ctg16231	714	888	PVY_peak_89	175	+	9.81	4.0738e-08	3.98107e-07	9.81	63	44	24	12	19	15	10	22	1.3295	0.0212201	0.344733	Niben101Ctg16231g00004.1	Niben101Ctg16231g00004.1.trans	-
Niben101Ctg16250g00003.1	Niben101Ctg16250	6630	6988	PVY_peak_90	359	+	30.5	9.54993e-10	1e-08	30.5	24	41	7	3	37	27	10	26	1.689	0.00707253	0.199471	Niben101Ctg16250g00003.1	Niben101Ctg16250g00003.1.trans	-
Niben101Scf00031g00001.1	Niben101Scf00031	12595	13044	PVY_peak_160	450	+	83.8	1.99526e-70	3.98107e-69	83.8	97	102	2	4	60	54	16	15	2.99669	3.44477e-05	0.00681439	Niben101Scf00031g00001.1	Niben101Scf00031g00001.1.trans	-
Niben101Scf00046g00002.1	Niben101Scf00046	36173	36354	PVY_peak_184	182	+	2.93	6.30957e-09	6.45654e-08	2.93	53	47	27	23	76	59	21	16	-1.02055	0.027465	0.390014	Niben101Scf00046g00002.1	Niben101Scf00046g00002.1.trans	-
Niben101Scf00047g03012.1	Niben101Scf00047	388617	389699	PVY_peak_207	1083	+	12.4	5.01187e-74	1e-72	12.4	147	133	21	14	124	109	36	37	1.17032	0.0031207	0.127745	Niben101Scf00047g03012.1	Niben101Scf00047g03012.1.trans	-
Niben101Scf00050g00008.1	Niben101Scf00050	88409	88559	PVY_peak_211	151	+	7.89	7.76247e-08	7.58578e-07	7.89	87	93	32	32	101	79	17	9	-1.45549	0.000863078	0.061608	Niben101Scf00050g00008.1	Niben101Scf00050g00008.1.trans	-
Niben101Scf00069g15018.1	Niben101Scf00069	1498951	1499368	PVY_peak_295	418	-	13.8	1e-102	1e-101	13.8	168	175	38	45	102	133	21	10	-1.03414	0.00690132	0.196729	Niben101Scf00069g15018.1	Niben101Scf00069g15018.1.trans	-
Niben101Scf00091g01028.1	Niben101Scf00091	121505	121686	PVY_peak_381	182	+	2.8	9.77237e-05	0.000831764	2.8	14	29	11	5	29	30	4	0	-2.59803	0.00732076	0.20284	Niben101Scf00091g01028.1	Niben101Scf00091g01028.1.trans	-
Niben101Scf00094g01002.1	Niben101Scf00094	174288	174581	PVY_peak_385	294	-	13.5	1.99526e-52	3.16228e-51	13.5	146	191	87	77	141	131	40	34	-1.00736	0.000309911	0.0316847	Niben101Scf00094g01002.1	Niben101Scf00094g01002.1.trans	-
Niben101Scf00109g09011.1	Niben101Scf00109	895407	895646	PVY_peak_433	240	-	7.1	9.54993e-09	9.77237e-08	7.1	29	27	7	6	28	19	13	24	1.59324	0.00931049	0.234727	Niben101Scf00109g09011.1	Niben101Scf00109g09011.1.trans	-
Niben101Scf00120g01010.1	Niben101Scf00120	184073	184223	PVY_peak_475	151	-	7.71	4.7863e-05	0.000416869	7.71	11	14	1	4	2	14	9	11	2.44081	0.00871904	0.224745	Niben101Scf00120g01010.1	Niben101Scf00120g01010.1.trans	-
Niben101Scf00160g09014.1	Niben101Scf00160	922483	922603	PVY_peak_635	121	+	1.73	0.00218776	0.0169824	1.73	30	25	22	17	41	26	14	6	-1.3882	0.0102446	0.246987	Niben101Scf00160g09014.1	Niben101Scf00160g09014.1.trans	-
Niben101Scf00163g15003.1	Niben101Scf00163	1524548	1524728	PVY_peak_665	181	-	2.1	0.00269153	0.020893	2.1	32	27	21	18	46	26	12	13	-1.08495	0.042092	0.46211	Niben101Scf00163g15003.1	Niben101Scf00163g15003.1.trans	-
Niben101Scf00177g06008.1	Niben101Scf00177	599257	599456	PVY_peak_718	200	+	1.86	0.000398107	0.00331131	1.86	40	42	20	17	43	31	9	6	-1.31031	0.0208356	0.340961	Niben101Scf00177g06008.1	Niben101Scf00177g06008.1.trans	-
Niben101Scf00180g10018.1	Niben101Scf00180	1017342	1017729	PVY_peak_731	388	+	3.87	1e-175	1e-173	3.87	584	700	251	222	402	390	72	74	-1.16788	5.09387e-09	5.41618e-06	Niben101Scf00180g10018.1	Niben101Scf00180g10018.1.trans	-
Niben101Scf00182g07004.1	Niben101Scf00182	733392	733572	PVY_peak_747	181	+	24.2	2.51189e-12	2.51189e-11	24.2	65	63	24	19	18	19	13	25	1.44102	0.00663038	0.191314	Niben101Scf00182g07004.1	Niben101Scf00182g07004.1.trans	-
Niben101Scf00215g07001.1	Niben101Scf00215	705559	705888	PVY_peak_823	330	+	9.25	2.51189e-28	3.16228e-27	9.25	61	72	20	17	100	90	11	12	-1.36904	0.00972772	0.241011	Niben101Scf00215g07001.1	Niben101Scf00215g07001.1.trans	-
Niben101Scf00216g00017.1	Niben101Scf00216	135674	136179	PVY_peak_830	506	-	14.7	1e-16	1.25893e-15	14.7	70	72	21	16	66	74	8	7	-1.44204	0.0132799	0.278918	Niben101Scf00216g00017.1	Niben101Scf00216g00017.1.trans	-
Niben101Scf00219g06002.1	Niben101Scf00219	640726	641055	PVY_peak_848	330	-	4.32	5.01187e-40	7.94328e-39	4.32	129	152	53	61	106	98	24	21	-1.04907	0.00120402	0.0748657	Niben101Scf00219g06002.1	Niben101Scf00219g06002.1.trans	-
Niben101Scf00229g07003.1	Niben101Scf00229	731397	731517	PVY_peak_872	121	-	2.52	0.00831764	0.0616595	2.52	22	24	12	2	12	7	8	21	2.16991	0.00207114	0.102309	Niben101Scf00229g07003.1	Niben101Scf00229g07003.1.trans	-
Niben101Scf00234g01015.1	Niben101Scf00234	158227	158558	PVY_peak_890	332	-	7.17	3.98107e-56	6.30957e-55	7.17	156	162	67	59	158	127	28	34	-1.03147	0.000958935	0.0655144	Niben101Scf00234g01015.1	Niben101Scf00234g01015.1.trans	-
Niben101Scf00263g02003.1	Niben101Scf00263	336800	337382	PVY_peak_971	583	-	13.7	3.38844e-09	3.46737e-08	13.7	32	36	15	23	38	36	10	11	-1.15479	0.0351673	0.435505	Niben101Scf00263g02003.1	Niben101Scf00263g02003.1.trans	-
Niben101Scf00271g06001.1	Niben101Scf00271	601286	601981	PVY_peak_1010	696	+	16.8	1e-189	1e-188	16.8	420	429	131	119	366	406	53	62	-1.15053	1.61722e-06	0.000674334	Niben101Scf00271g06001.1	Niben101Scf00271g06001.1.trans	-
Niben101Scf00296g02008.1	Niben101Scf00296	208034	208303	PVY_peak_1111	270	-	21	2.51189e-23	3.16228e-22	21	67	60	18	11	58	72	51	39	1.44978	0.000252925	0.0279406	Niben101Scf00296g02008.1	Niben101Scf00296g02008.1.trans	-
Niben101Scf00298g03010.1	Niben101Scf00298	325304	325603	PVY_peak_1120	300	-	3.42	1.69824e-05	0.000147911	3.42	34	32	15	9	25	30	3	2	-2.14927	0.00906893	0.23	Niben101Scf00298g03010.1	Niben101Scf00298g03010.1.trans	-
Niben101Scf00307g02001.1	Niben101Scf00307	271760	274159	PVY_peak_1140	2400	-	7.01	0.000158489	0.00131826	7.01	30	33	11	12	16	10	14	14	1.39324	0.0288235	0.397888	Niben101Scf00307g02001.1	Niben101Scf00307g02001.1.trans	-
Niben101Scf00311g03009.1	Niben101Scf00311	295109	299734	PVY_peak_1144	4626	+	17.3	1e-42	1.99526e-41	17.3	110	103	16	13	51	37	22	17	1.54872	0.00283612	0.120847	Niben101Scf00311g03009.1	Niben101Scf00311g03009.1.trans	-
Niben101Scf00312g01008.1	Niben101Scf00312	138059	138180	PVY_peak_1151	122	-	6.1	5.01187e-06	4.57088e-05	6.1	15	26	9	7	33	16	1	1	-3.43149	0.00294887	0.123809	Niben101Scf00312g01008.1	Niben101Scf00312g01008.1.trans	-
Niben101Scf00321g05002.1	Niben101Scf00321	519476	519745	PVY_peak_1190	270	-	4	1.54882e-10	1.62181e-09	4	46	41	9	16	65	50	9	5	-1.39934	0.0370638	0.443807	Niben101Scf00321g05002.1	Niben101Scf00321g05002.1.trans	-
Niben101Scf00370g03003.1	Niben101Scf00370	361106	361432	PVY_peak_1377	327	+	7.46	1.99526e-34	2.51189e-33	7.46	90	107	18	33	75	91	12	9	-1.20962	0.0147128	0.294612	Niben101Scf00370g03003.1	Niben101Scf00370g03003.1.trans	-
Niben101Scf00372g03008.1	Niben101Scf00372	363212	363302	PVY_peak_1389	91	+	1.63	2.51189e-17	3.16228e-16	1.63	135	101	63	34	73	87	75	92	1.19387	3.5997e-05	0.00702289	Niben101Scf00372g03008.1	Niben101Scf00372g03008.1.trans	-
Niben101Scf00393g03007.1	Niben101Scf00393	364625	364744	PVY_peak_1439	120	+	2.89	0.00025704	0.00218776	2.89	11	16	4	4	10	4	9	8	1.8644	0.0403165	0.454016	Niben101Scf00393g03007.1	Niben101Scf00393g03007.1.trans	-
Niben101Scf00448g21006.1	Niben101Scf00448	2258183	2258667	PVY_peak_1605	485	-	2.61	1.94984e-06	1.77828e-05	2.61	46	59	24	10	60	38	6	7	-1.44697	0.0172844	0.318066	Niben101Scf00448g21006.1	Niben101Scf00448g21006.1.trans	-
Niben101Scf00456g00010.1	Niben101Scf00456	73722	73841	PVY_peak_1629	120	-	10.5	0.00467735	0.0354813	10.5	4	6	3	0	0	1	3	4	4.38606	0.0368356	0.442558	Niben101Scf00456g00010.1	Niben101Scf00456g00010.1.trans	-
Niben101Scf00470g06004.1	Niben101Scf00470	611699	611848	PVY_peak_1682	150	-	3.81	0.000213796	0.00177828	3.81	16	10	6	6	20	21	0	5	-2.10509	0.0450187	0.473135	Niben101Scf00470g06004.1	Niben101Scf00470g06004.1.trans	-
Niben101Scf00501g02005.1	Niben101Scf00501	273429	274544	PVY_peak_1804	1116	+	3.66	1e-222	1e-220	3.66	793	918	457	412	814	830	211	234	-1.07775	2.61794e-10	3.83944e-07	Niben101Scf00501g02005.1	Niben101Scf00501g02005.1.trans	-
Niben101Scf00525g04010.1	Niben101Scf00525	543429	543755	PVY_peak_1856	327	+	6.83	1.58489e-24	1.99526e-23	6.83	71	71	26	24	79	116	12	14	-1.56929	0.00106905	0.0700583	Niben101Scf00525g04010.1	Niben101Scf00525g04010.1.trans	-
Niben101Scf00571g10021.1	Niben101Scf00571	1116587	1116646	PVY_peak_1985	60	-	6.31	0.00501187	0.0380189	6.31	3	4	0	1	0	1	3	5	5.58241	0.0180729	0.322694	Niben101Scf00571g10021.1	Niben101Scf00571g10021.1.trans	-
Niben101Scf00573g05013.1	Niben101Scf00573	601489	601730	PVY_peak_1992	242	-	3.3	7.94328e-14	7.94328e-13	3.3	60	77	51	27	54	46	13	18	-1.04424	0.0103727	0.248542	Niben101Scf00573g05013.1	Niben101Scf00573g05013.1.trans	-
Niben101Scf00577g09002.1	Niben101Scf00577	984170	984379	PVY_peak_2009	210	-	1.77	7.24436e-06	6.60693e-05	1.77	133	133	103	110	23	18	7	10	-1.12055	0.0144431	0.292571	Niben101Scf00577g09002.1	Niben101Scf00577g09002.1.trans	-
Niben101Scf00585g02016.1	Niben101Scf00585	228217	228547	PVY_peak_2032	331	-	25.6	5.01187e-83	1e-81	25.6	184	169	45	35	81	74	49	51	1.35064	5.54269e-05	0.0090145	Niben101Scf00585g02016.1	Niben101Scf00585g02016.1.trans	-
Niben101Scf00586g00001.1	Niben101Scf00586	3937	4417	PVY_peak_2034	481	+	73.6	6.30957e-90	1.58489e-88	73.6	157	155	18	12	82	86	24	14	1.08444	0.0291566	0.39989	Niben101Scf00586g00001.1	Niben101Scf00586g00001.1.trans	-
Niben101Scf00592g04013.1	Niben101Scf00592	392821	393611	PVY_peak_2056	791	-	4.21	0.000446684	0.00363078	4.21	7	9	1	5	0	2	4	4	3.21042	0.0436653	0.468917	Niben101Scf00592g04013.1	Niben101Scf00592g04013.1.trans	-
Niben101Scf00596g01007.1	Niben101Scf00596	135095	135175	PVY_peak_2097	81	+	4.73	9.33254e-05	0.000794328	4.73	124	110	38	22	86	77	55	50	1.17845	0.000447609	0.0400784	Niben101Scf00596g01007.1	Niben101Scf00596g01007.1.trans	-
Niben101Scf00600g00004.1	Niben101Scf00600	63571	63780	PVY_peak_2111	210	+	4.63	1.65959e-05	0.000147911	4.63	28	32	7	10	51	49	5	3	-1.99117	0.0187066	0.32629	Niben101Scf00600g00004.1	Niben101Scf00600g00004.1.trans	-
Niben101Scf00603g04003.1	Niben101Scf00603	432354	432415	PVY_peak_2118	62	+	3.79	0.00371535	0.0288403	3.79	8	4	0	2	5	1	10	6	3.83691	0.00539616	0.170003	Niben101Scf00603g04003.1	Niben101Scf00603g04003.1.trans	-
Niben101Scf00646g02007.1	Niben101Scf00646	210364	210733	PVY_peak_2225	370	+	4.21	1e-14	1e-13	4.21	134	125	46	35	150	112	22	12	-1.41644	0.000233923	0.0263201	Niben101Scf00646g02007.1	Niben101Scf00646g02007.1.trans	-
Niben101Scf00704g01017.1	Niben101Scf00704	180780	180901	PVY_peak_2351	122	+	4.21	0.00104713	0.00851138	4.21	8	11	6	1	10	11	0	0	-8.47101	0.037094	0.443807	Niben101Scf00704g01017.1	Niben101Scf00704g01017.1.trans	-
Niben101Scf00705g01003.1	Niben101Scf00705	121275	121784	PVY_peak_2364	510	-	9.99	1.25893e-12	1.25893e-11	9.99	77	69	35	31	75	82	19	20	-1.02492	0.0138828	0.28539	Niben101Scf00705g01003.1	Niben101Scf00705g01003.1.trans	-
Niben101Scf00765g01004.1	Niben101Scf00765	174133	175045	PVY_peak_2535	913	+	2.9	4.2658e-10	4.46684e-09	2.9	50	69	29	26	88	69	22	18	-1.02803	0.0211962	0.344477	Niben101Scf00765g01004.1	Niben101Scf00765g01004.1.trans	-
Niben101Scf00765g02006.1	Niben101Scf00765	187513	187658	PVY_peak_2536	146	-	3.94	0.000724436	0.0057544	3.94	12	18	11	3	15	8	0	2	-2.61313	0.0407968	0.454937	Niben101Scf00765g02006.1	Niben101Scf00765g02006.1.trans	-
Niben101Scf00776g04004.1	Niben101Scf00776	536437	536796	PVY_peak_2559	360	+	21	1.69824e-09	1.7378e-08	21	26	56	10	14	22	13	1	2	-1.97384	0.0462699	0.479043	Niben101Scf00776g04004.1	Niben101Scf00776g04004.1.trans	-
Niben101Scf00790g00004.1	Niben101Scf00790	72073	72554	PVY_peak_2613	482	-	12.6	1.25893e-30	1.99526e-29	12.6	78	66	9	17	70	62	33	31	1.25638	0.00325501	0.130478	Niben101Scf00790g00004.1	Niben101Scf00790g00004.1.trans	-
Niben101Scf00815g00012.1	Niben101Scf00815	141574	141725	PVY_peak_2675	152	-	2.57	9.54993e-05	0.000812831	2.57	54	57	33	29	27	27	6	10	-1.08775	0.0378131	0.446716	Niben101Scf00815g00012.1	Niben101Scf00815g00012.1.trans	-
Niben101Scf00831g02022.1	Niben101Scf00831	356083	356412	PVY_peak_2718	330	-	7.36	5.49541e-08	5.49541e-07	7.36	41	38	10	15	29	26	15	27	1.09233	0.0326767	0.421808	Niben101Scf00831g02022.1	Niben101Scf00831g02022.1.trans	-
Niben101Scf00850g00008.1	Niben101Scf00850	37977	38336	PVY_peak_2738	360	-	7.62	1e-26	1.58489e-25	7.62	64	85	19	18	126	57	8	16	-1.10154	0.0387957	0.450188	Niben101Scf00850g00008.1	Niben101Scf00850g00008.1.trans	-
Niben101Scf00851g06016.1	Niben101Scf00851	703477	703657	PVY_peak_2747	181	+	5.96	1.62181e-05	0.000144544	5.96	16	10	1	4	2	4	5	3	2.62765	0.0465969	0.479226	Niben101Scf00851g06016.1	Niben101Scf00851g06016.1.trans	-
Niben101Scf00863g17026.1	Niben101Scf00863	1794467	1794727	PVY_peak_2793	261	-	16.8	9.33254e-05	0.000794328	16.8	7	6	0	2	4	0	6	3	3.69762	0.0195935	0.332138	Niben101Scf00863g17026.1	Niben101Scf00863g17026.1.trans	-
Niben101Scf00870g17010.1	Niben101Scf00870	1792437	1792556	PVY_peak_2820	120	-	2.92	0.00239883	0.0186209	2.92	10	11	4	2	7	3	5	10	2.22804	0.0321491	0.419414	Niben101Scf00870g17010.1	Niben101Scf00870g17010.1.trans	-
Niben101Scf00883g12004.1	Niben101Scf00883	1212707	1212975	PVY_peak_2846	269	-	25.2	5.37032e-09	5.49541e-08	25.2	39	26	8	7	32	27	20	17	1.29503	0.029583	0.402751	Niben101Scf00883g12004.1	Niben101Scf00883g12004.1.trans	-
Niben101Scf00893g01029.1	Niben101Scf00893	162209	162628	PVY_peak_2880	420	-	8.1	1e-131	1e-130	8.1	536	553	277	309	245	256	71	57	-1.23924	1.12528e-12	4.42273e-09	Niben101Scf00893g01029.1	Niben101Scf00893g01029.1.trans	-
Niben101Scf00894g01019.1	Niben101Scf00894	116873	116963	PVY_peak_2887	91	-	3.32	4.16869e-05	0.000363078	3.32	13	18	7	7	12	11	16	15	1.40376	0.0458744	0.476572	Niben101Scf00894g01019.1	Niben101Scf00894g01019.1.trans	-
Niben101Scf00934g02005.1	Niben101Scf00934	191931	192112	PVY_peak_2981	182	-	3.24	6.60693e-05	0.000562341	3.24	35	37	16	13	43	46	5	9	-1.52978	0.0181514	0.32328	Niben101Scf00934g02005.1	Niben101Scf00934g02005.1.trans	-
Niben101Scf00956g00004.1	Niben101Scf00956	41964	43262	PVY_peak_3014	1299	+	3.32	7.07946e-07	6.76083e-06	3.32	74	83	15	18	33	33	15	21	1.19841	0.022259	0.353377	Niben101Scf00956g00004.1	Niben101Scf00956g00004.1.trans	-
Niben101Scf00991g04002.1	Niben101Scf00991	431495	431555	PVY_peak_3123	61	-	1.77	0.0030903	0.0239883	1.77	23	33	14	8	23	21	26	19	1.21878	0.025022	0.373276	Niben101Scf00991g04002.1	Niben101Scf00991g04002.1.trans	-
Niben101Scf01015g01002.1	Niben101Scf01015	181421	181481	PVY_peak_3195	61	+	1.63	1.34896e-05	0.000120226	1.63	70	53	22	32	22	17	22	25	1.29301	0.00987829	0.243444	Niben101Scf01015g01002.1	Niben101Scf01015g01002.1.trans	-
Niben101Scf01026g01003.1	Niben101Scf01026	157803	157951	PVY_peak_3230	149	-	2.73	0.00363078	0.0275423	2.73	14	9	4	8	3	1	6	10	2.77212	0.0141476	0.288729	Niben101Scf01026g01003.1	Niben101Scf01026g01003.1.trans	-
Niben101Scf01027g01014.1	Niben101Scf01027	250700	250997	PVY_peak_3232	298	-	8.76	2.51189e-26	3.16228e-25	8.76	58	60	17	14	100	96	7	12	-1.60996	0.00506736	0.164712	Niben101Scf01027g01014.1	Niben101Scf01027g01014.1.trans	-
Niben101Scf01056g03008.1	Niben101Scf01056	337882	337943	PVY_peak_3313	62	+	11.6	0.00245471	0.0190546	11.6	4	6	0	0	2	4	3	6	8.16737	0.0107934	0.252394	Niben101Scf01056g03008.1	Niben101Scf01056g03008.1.trans	-
Niben101Scf01061g07019.1	Niben101Scf01061	760433	760582	PVY_peak_3331	150	-	12.6	0.000162181	0.00138038	12.6	54	51	35	24	29	28	43	30	1.03735	0.0175493	0.319283	Niben101Scf01061g07019.1	Niben101Scf01061g07019.1.trans	-
Niben101Scf01075g00018.1	Niben101Scf01075	19944	20213	PVY_peak_3413	270	+	4.41	5.01187e-22	6.30957e-21	4.41	111	98	31	22	91	85	14	9	-1.10465	0.0190271	0.32896	Niben101Scf01075g00018.1	Niben101Scf01075g00018.1.trans	-
Niben101Scf01077g04011.1	Niben101Scf01077	474820	475088	PVY_peak_3425	269	-	10.4	7.94328e-67	1.58489e-65	10.4	188	154	52	53	134	111	25	13	-1.1332	0.000840082	0.0606613	Niben101Scf01077g04011.1	Niben101Scf01077g04011.1.trans	-
Niben101Scf01085g07010.1	Niben101Scf01085	727071	727311	PVY_peak_3443	241	-	6.05	4.57088e-07	4.2658e-06	6.05	37	38	14	10	31	14	3	2	-1.67629	0.0442178	0.470509	Niben101Scf01085g07010.1	Niben101Scf01085g07010.1.trans	-
Niben101Scf01124g16011.1	Niben101Scf01124	1632654	1632863	PVY_peak_3538	210	-	5.78	2.23872e-07	2.18776e-06	5.78	31	30	4	18	37	39	7	3	-1.627	0.0318595	0.41757	Niben101Scf01124g16011.1	Niben101Scf01124g16011.1.trans	-
Niben101Scf01139g00001.1	Niben101Scf01139	69440	69559	PVY_peak_3557	120	+	7.89	6.60693e-09	6.60693e-08	7.89	34	17	9	5	14	10	14	14	1.95375	0.00509463	0.165319	Niben101Scf01139g00001.1	Niben101Scf01139g00001.1.trans	-
Niben101Scf01146g04001.1	Niben101Scf01146	423002	423241	PVY_peak_3588	240	+	5.54	1.12202e-09	1.14815e-08	5.54	29	34	11	6	26	28	1	3	-2.04243	0.0351701	0.435505	Niben101Scf01146g04001.1	Niben101Scf01146g04001.1.trans	-
Niben101Scf01147g04014.1	Niben101Scf01147	382274	382603	PVY_peak_3598	330	+	21.2	1e-190	1e-188	21.2	242	265	49	35	188	190	13	21	-1.05162	0.0055858	0.173833	Niben101Scf01147g04014.1	Niben101Scf01147g04014.1.trans	-
Niben101Scf01152g02012.1	Niben101Scf01152	239957	240018	PVY_peak_3609	62	+	2.25	0.00724436	0.0537032	2.25	16	4	2	2	1	6	6	9	3.27915	0.00495182	0.162882	Niben101Scf01152g02012.1	Niben101Scf01152g02012.1.trans	-
Niben101Scf01163g04025.1	Niben101Scf01163	370473	371578	PVY_peak_3641	1106	+	3.5	1.12202e-07	1.07152e-06	3.5	56	57	27	25	22	15	25	25	1.39146	0.00561424	0.173833	Niben101Scf01163g04025.1	Niben101Scf01163g04025.1.trans	-
Niben101Scf01166g07001.1	Niben101Scf01166	752827	753036	PVY_peak_3649	210	+	7.01	7.94328e-06	7.07946e-05	7.01	27	30	8	9	60	61	5	9	-1.54613	0.038817	0.450188	Niben101Scf01166g07001.1	Niben101Scf01166g07001.1.trans	-
Niben101Scf01171g09008.1	Niben101Scf01171	996208	996388	PVY_peak_3681	181	-	5.52	3.98107e-05	0.000346737	5.52	24	28	5	6	32	37	2	0	-3.00839	0.0216202	0.34778	Niben101Scf01171g09008.1	Niben101Scf01171g09008.1.trans	-
Niben101Scf01171g05004.1	Niben101Scf01171	587704	587972	PVY_peak_3674	269	+	14.7	1.99526e-42	3.16228e-41	14.7	117	109	52	39	73	76	13	16	-1.21073	0.00132592	0.0783686	Niben101Scf01171g05004.1	Niben101Scf01171g05004.1.trans	-
Niben101Scf01188g03006.1	Niben101Scf01188	312353	312444	PVY_peak_3747	92	-	1.19	0.00380189	0.0288403	1.19	154	147	135	100	114	103	39	53	-1.0443	2.81094e-05	0.00597761	Niben101Scf01188g03006.1	Niben101Scf01188g03006.1.trans	-
Niben101Scf01188g03008.1	Niben101Scf01188	312364	312425	PVY_peak_3740	62	+	1.22	0.000831764	0.00676083	1.22	122	110	101	76	98	87	27	33	-1.39422	1.26613e-06	0.000605053	Niben101Scf01188g03008.1	Niben101Scf01188g03008.1.trans	-
Niben101Scf01188g00028.1	Niben101Scf01188	39849	40116	PVY_peak_3746	268	-	44.2	1.58489e-12	1.99526e-11	44.2	9	23	1	0	7	14	5	3	3.45404	0.0466208	0.479226	Niben101Scf01188g00028.1	Niben101Scf01188g00028.1.trans	-
Niben101Scf01189g04011.1	Niben101Scf01189	512864	513015	PVY_peak_3757	152	+	2.06	0.000630957	0.00512861	2.06	16	24	15	11	19	19	3	3	-2.21395	0.00592129	0.178711	Niben101Scf01189g04011.1	Niben101Scf01189g04011.1.trans	-
Niben101Scf01215g02009.1	Niben101Scf01215	313929	314600	PVY_peak_3824	672	-	4.88	0	0	4.88	1277	1300	504	364	430	399	82	56	-1.17058	1.24786e-12	4.42273e-09	Niben101Scf01215g02009.1	Niben101Scf01215g02009.1.trans	-
Niben101Scf01232g02002.1	Niben101Scf01232	224404	224671	PVY_peak_3872	268	-	6.83	0.00154882	0.0123027	6.83	15	15	4	7	12	13	18	17	1.75915	0.0132706	0.278918	Niben101Scf01232g02002.1	Niben101Scf01232g02002.1.trans	-
Niben101Scf01234g01008.1	Niben101Scf01234	114269	114565	PVY_peak_3877	297	+	5.78	1.58489e-16	1.99526e-15	5.78	41	58	11	12	64	48	2	8	-1.57562	0.0354637	0.43719	Niben101Scf01234g01008.1	Niben101Scf01234g01008.1.trans	-
Niben101Scf01237g03001.1	Niben101Scf01237	317803	318073	PVY_peak_3888	271	-	3.42	3.16228e-16	3.98107e-15	3.42	88	65	24	36	53	66	12	10	-1.24559	0.00547508	0.171726	Niben101Scf01237g03001.1	Niben101Scf01237g03001.1.trans	-
Niben101Scf01240g04004.1	Niben101Scf01240	459793	460032	PVY_peak_3905	240	-	6.2	1.58489e-20	1.99526e-19	6.2	54	71	23	22	36	32	25	32	1.04295	0.0190819	0.329506	Niben101Scf01240g04004.1	Niben101Scf01240g04004.1.trans	-
Niben101Scf01247g02002.1	Niben101Scf01247	237776	237923	PVY_peak_3920	148	+	6.31	0.00501187	0.0380189	6.31	5	5	1	0	8	2	6	6	3.45923	0.0402912	0.454016	Niben101Scf01247g02002.1	Niben101Scf01247g02002.1.trans	-
Niben101Scf01249g06002.1	Niben101Scf01249	597608	597758	PVY_peak_3928	151	+	5.41	6.91831e-07	6.45654e-06	5.41	42	27	11	23	40	32	3	7	-2.00285	0.00182567	0.0954373	Niben101Scf01249g06002.1	Niben101Scf01249g06002.1.trans	-
Niben101Scf01269g04025.1	Niben101Scf01269	402179	402300	PVY_peak_3973	122	-	2.06	0.0018197	0.0144544	2.06	30	20	7	10	9	16	12	15	1.50218	0.0248757	0.371745	Niben101Scf01269g04025.1	Niben101Scf01269g04025.1.trans	-
Niben101Scf01300g01009.1	Niben101Scf01300	112926	112986	PVY_peak_4054	61	-	4.38	7.24436e-05	0.000616595	4.38	7	11	2	0	1	0	0	4	5.00073	0.0354485	0.43719	Niben101Scf01300g01009.1	Niben101Scf01300g01009.1.trans	-
Niben101Scf01328g02027.1	Niben101Scf01328	295689	296558	PVY_peak_4132	870	+	8.41	1.99526e-22	2.51189e-21	8.41	105	98	21	18	50	54	22	24	1.04068	0.0262392	0.381731	Niben101Scf01328g02027.1	Niben101Scf01328g02027.1.trans	-
Niben101Scf01334g06016.1	Niben101Scf01334	717329	717570	PVY_peak_4150	242	-	3.57	3.89045e-09	3.98107e-08	3.57	43	46	16	8	16	18	14	11	1.29441	0.0486356	0.484317	Niben101Scf01334g06016.1	Niben101Scf01334g06016.1.trans	-
Niben101Scf01358g01001.1	Niben101Scf01358	86481	86781	PVY_peak_4192	301	-	26.3	1.25893e-15	1.25893e-14	26.3	36	45	9	2	34	12	10	11	1.60148	0.0344224	0.431336	Niben101Scf01358g01001.1	Niben101Scf01358g01001.1.trans	-
Niben101Scf01370g03011.1	Niben101Scf01370	408138	408229	PVY_peak_4217	92	-	7.36	0.00151356	0.0120226	7.36	12	18	4	2	2	5	2	7	2.49534	0.0353871	0.437116	Niben101Scf01370g03011.1	Niben101Scf01370g03011.1.trans	-
Niben101Scf01409g06009.1	Niben101Scf01409	682418	682539	PVY_peak_4370	122	-	2.04	5.12861e-05	0.000446684	2.04	44	33	24	10	20	21	18	30	1.25548	0.0126371	0.273938	Niben101Scf01409g06009.1	Niben101Scf01409g06009.1.trans	-
Niben101Scf01414g01005.1	Niben101Scf01414	88904	89114	PVY_peak_4392	211	-	8.06	4.57088e-10	4.7863e-09	8.06	67	69	40	55	111	81	35	37	-1.06824	0.00271483	0.118556	Niben101Scf01414g01005.1	Niben101Scf01414g01005.1.trans	-
Niben101Scf01448g02004.1	Niben101Scf01448	205236	205536	PVY_peak_4487	301	-	8.94	3.16228e-17	3.16228e-16	8.94	46	64	17	21	72	61	17	5	-1.22247	0.0246077	0.370108	Niben101Scf01448g02004.1	Niben101Scf01448g02004.1.trans	-
Niben101Scf01460g03010.1	Niben101Scf01460	378366	378426	PVY_peak_4516	61	+	3.33	0.00512861	0.0389045	3.33	5	9	1	1	5	2	8	5	3.52929	0.00960203	0.238821	Niben101Scf01460g03010.1	Niben101Scf01460g03010.1.trans	-
Niben101Scf01486g02004.1	Niben101Scf01486	236930	241080	PVY_peak_4582	4151	+	8.41	1e-253	1e-251	8.41	536	620	171	148	1019	855	679	698	1.24599	7.63289e-20	6.49269e-16	Niben101Scf01486g02004.1	Niben101Scf01486g02004.1.trans	-
Niben101Scf01489g00004.1	Niben101Scf01489	3604	3724	PVY_peak_4594	121	-	1.81	8.70964e-08	8.51138e-07	1.81	63	80	56	47	52	48	12	24	-1.18095	0.00195702	0.0988673	Niben101Scf01489g00004.1	Niben101Scf01489g00004.1.trans	-
Niben101Scf01502g02001.1	Niben101Scf01502	210547	210784	PVY_peak_4631	238	+	3.94	7.24436e-05	0.000616595	3.94	26	17	4	9	29	30	2	1	-2.72617	0.0162097	0.309571	Niben101Scf01502g02001.1	Niben101Scf01502g02001.1.trans	-
Niben101Scf01555g02004.1	Niben101Scf01555	214516	214636	PVY_peak_4762	121	+	11.6	0.00245471	0.0190546	11.6	3	4	0	0	3	2	2	8	8.75234	0.0158783	0.306706	Niben101Scf01555g02004.1	Niben101Scf01555g02004.1.trans	-
Niben101Scf01574g03001.1	Niben101Scf01574	370164	370370	PVY_peak_4797	207	-	2.62	1.69824e-10	1.77828e-09	2.62	58	53	29	24	14	28	21	27	1.09245	0.0278666	0.392303	Niben101Scf01574g03001.1	Niben101Scf01574g03001.1.trans	-
Niben101Scf01577g00007.1	Niben101Scf01577	24915	25148	PVY_peak_4807	234	-	2.89	4.2658e-05	0.000371535	2.89	16	31	7	3	8	6	9	4	1.96821	0.0382416	0.448639	Niben101Scf01577g00007.1	Niben101Scf01577g00007.1.trans	-
Niben101Scf01578g01006.1	Niben101Scf01578	144198	144497	PVY_peak_4811	300	-	7.36	2.18776e-05	0.000190546	7.36	40	36	25	16	37	52	11	5	-1.72925	0.00138595	0.0806644	Niben101Scf01578g01006.1	Niben101Scf01578g01006.1.trans	-
Niben101Scf01607g03007.1	Niben101Scf01607	372740	373568	PVY_peak_4878	829	+	13.7	0.000676083	0.00549541	13.7	5	2	0	0	4	2	4	5	8.58241	0.0309675	0.411716	Niben101Scf01607g03007.1	Niben101Scf01607g03007.1.trans	-
Niben101Scf01623g06031.1	Niben101Scf01623	660624	660715	PVY_peak_4906	92	+	4.42	0.000812831	0.00660693	4.42	7	7	1	5	2	0	3	6	3.2036	0.0440992	0.470192	Niben101Scf01623g06031.1	Niben101Scf01623g06031.1.trans	-
Niben101Scf01634g03018.1	Niben101Scf01634	302205	302356	PVY_peak_4962	152	-	2.59	1.38038e-05	0.000123027	2.59	29	35	11	11	25	21	20	21	1.20356	0.026325	0.382124	Niben101Scf01634g03018.1	Niben101Scf01634g03018.1.trans	-
Niben101Scf01640g03003.1	Niben101Scf01640	377251	377579	PVY_peak_4976	329	+	28.4	5.49541e-08	5.49541e-07	28.4	48	52	24	13	19	10	24	15	1.7147	0.00239619	0.111405	Niben101Scf01640g03003.1	Niben101Scf01640g03003.1.trans	-
Niben101Scf01648g00011.1	Niben101Scf01648	156166	157598	PVY_peak_4991	1433	+	1.81	1.28825e-05	0.000114815	1.81	57	60	43	33	27	27	43	44	1.14768	0.00651925	0.189005	Niben101Scf01648g00011.1	Niben101Scf01648g00011.1.trans	-
Niben101Scf01658g02014.1	Niben101Scf01658	202960	203137	PVY_peak_5013	178	+	16.8	1.38038e-07	1.34896e-06	16.8	52	35	5	5	20	13	6	10	1.91708	0.0247896	0.371241	Niben101Scf01658g02014.1	Niben101Scf01658g02014.1.trans	-
Niben101Scf01661g02017.1	Niben101Scf01661	220917	221095	PVY_peak_5022	179	+	2.76	0.000112202	0.000954993	2.76	35	27	19	10	39	33	5	7	-1.64043	0.0100579	0.244572	Niben101Scf01661g02017.1	Niben101Scf01661g02017.1.trans	-
Niben101Scf01673g05001.1	Niben101Scf01673	521704	526696	PVY_peak_5060	4993	+	7.36	3.98107e-14	5.01187e-13	7.36	57	89	16	16	31	19	13	15	1.17447	0.0396128	0.452166	Niben101Scf01673g05001.1	Niben101Scf01673g05001.1.trans	-
Niben101Scf01681g05005.1	Niben101Scf01681	503118	503417	PVY_peak_5076	300	-	10.1	1.25893e-62	2.51189e-61	10.1	106	122	37	42	95	85	13	13	-1.43344	0.000298581	0.03118	Niben101Scf01681g05005.1	Niben101Scf01681g05005.1.trans	-
Niben101Scf01686g01008.1	Niben101Scf01686	94540	96354	PVY_peak_5086	1815	+	42.1	1e-17	1.25893e-16	42.1	76	72	18	8	56	45	22	19	1.06113	0.0439816	0.470192	Niben101Scf01686g01008.1	Niben101Scf01686g01008.1.trans	-
Niben101Scf01739g08011.1	Niben101Scf01739	936086	936177	PVY_peak_5262	92	+	15.8	0.00018197	0.00151356	15.8	6	5	0	1	1	1	1	4	4.56869	0.0496976	0.48928	Niben101Scf01739g08011.1	Niben101Scf01739g08011.1.trans	-
Niben101Scf01752g10016.1	Niben101Scf01752	1048389	1048597	PVY_peak_5313	209	-	1.8	0.00323594	0.0251189	1.8	36	36	26	13	33	21	3	10	-1.33987	0.0260685	0.381212	Niben101Scf01752g10016.1	Niben101Scf01752g10016.1.trans	-
Niben101Scf01757g00009.1	Niben101Scf01757	9643	10234	PVY_peak_5323	592	+	15.7	1e-174	1e-172	15.7	323	333	69	56	288	305	29	31	-1.07732	0.000403788	0.0379945	Niben101Scf01757g00009.1	Niben101Scf01757g00009.1.trans	-
Niben101Scf01773g03001.1	Niben101Scf01773	311342	312586	PVY_peak_5359	1245	+	2.93	5.24807e-06	4.7863e-05	2.93	33	44	14	9	20	17	18	15	1.41516	0.0141802	0.289153	Niben101Scf01773g03001.1	Niben101Scf01773g03001.1.trans	-
Niben101Scf01775g01018.1	Niben101Scf01775	134285	134789	PVY_peak_5371	505	+	4.36	1.25893e-13	1.25893e-12	4.36	69	69	26	25	16	25	18	17	1.04207	0.0445836	0.471644	Niben101Scf01775g01018.1	Niben101Scf01775g01018.1.trans	-
Niben101Scf01785g08001.1	Niben101Scf01785	803524	803615	PVY_peak_5409	92	+	1.78	0.000229087	0.00190546	1.78	37	49	19	21	41	68	55	63	1.03863	0.00494493	0.162882	Niben101Scf01785g08001.1	Niben101Scf01785g08001.1.trans	-
Niben101Scf01817g00015.1	Niben101Scf01817	58594	58833	PVY_peak_5483	240	+	15.8	2.29087e-09	2.34423e-08	15.8	19	20	2	2	4	11	9	3	2.80867	0.0117474	0.263557	Niben101Scf01817g00015.1	Niben101Scf01817g00015.1.trans	-
Niben101Scf01847g03002.1	Niben101Scf01847	351837	352015	PVY_peak_5592	179	-	1.68	0.00363078	0.0281838	1.68	30	34	19	17	40	35	5	2	-2.74382	4.93029e-05	0.00852493	Niben101Scf01847g03002.1	Niben101Scf01847g03002.1.trans	-
Niben101Scf01847g00002.1	Niben101Scf01847	80110	80320	PVY_peak_5581	211	+	6.83	2.23872e-06	2.04174e-05	6.83	33	33	15	8	24	15	15	23	1.32351	0.0179388	0.32237	Niben101Scf01847g00002.1	Niben101Scf01847g00002.1.trans	-
Niben101Scf01897g05014.1	Niben101Scf01897	533409	533468	PVY_peak_5698	60	-	3.5	0.00040738	0.00338844	3.5	6	9	3	1	4	5	9	7	2.57919	0.0248713	0.371745	Niben101Scf01897g05014.1	Niben101Scf01897g05014.1.trans	-
Niben101Scf01927g04006.1	Niben101Scf01927	460475	460866	PVY_peak_5756	392	+	41	1.25893e-11	1.25893e-10	41	25	15	0	1	24	16	6	8	3.62166	0.0128597	0.275639	Niben101Scf01927g04006.1	Niben101Scf01927g04006.1.trans	-
Niben101Scf01956g02002.1	Niben101Scf01956	262015	262440	PVY_peak_5829	426	-	4.21	0.00138038	0.0109648	4.21	8	7	1	3	6	5	12	7	2.52727	0.0209451	0.341833	Niben101Scf01956g02002.1	Niben101Scf01956g02002.1.trans	-
Niben101Scf01978g01006.1	Niben101Scf01978	133095	135293	PVY_peak_5891	2199	+	14.3	1e-115	1e-114	14.3	178	196	45	36	122	97	17	5	-1.2537	0.00168288	0.091178	Niben101Scf01978g01006.1	Niben101Scf01978g01006.1.trans	-
Niben101Scf01982g03018.1	Niben101Scf01982	384135	384223	PVY_peak_5902	89	+	2.73	0.000389045	0.00323594	2.73	17	25	10	9	23	18	3	3	-1.80228	0.0384602	0.449506	Niben101Scf01982g03018.1	Niben101Scf01982g03018.1.trans	-
Niben101Scf01986g02010.1	Niben101Scf01986	242860	243340	PVY_peak_5922	481	+	46.3	1e-140	1e-139	46.3	216	214	9	11	190	210	18	24	1.00121	0.0472192	0.481478	Niben101Scf01986g02010.1	Niben101Scf01986g02010.1.trans	-
Niben101Scf01998g06004.1	Niben101Scf01998	590597	590774	PVY_peak_5964	178	+	15.8	0.00018197	0.00151356	15.8	7	4	0	3	2	2	10	6	3.70125	0.00822407	0.217794	Niben101Scf01998g06004.1	Niben101Scf01998g06004.1.trans	-
Niben101Scf01999g06012.1	Niben101Scf01999	597551	604653	PVY_peak_5973	7103	+	15.2	5.01187e-12	5.01187e-11	15.2	52	71	5	3	7	10	2	4	2.26077	0.0443751	0.471093	Niben101Scf01999g06012.1	Niben101Scf01999g06012.1.trans	-
Niben101Scf02011g04003.1	Niben101Scf02011	439040	439130	PVY_peak_6018	91	+	4	0.00229087	0.0177828	4	9	8	4	4	1	5	11	9	2.6597	0.013842	0.285192	Niben101Scf02011g04003.1	Niben101Scf02011g04003.1.trans	-
Niben101Scf02027g00001.1	Niben101Scf02027	37131	37396	PVY_peak_6056	266	+	6.1	1.25893e-50	2.51189e-49	6.1	192	179	69	73	133	126	98	134	1.05777	3.23111e-05	0.0065276	Niben101Scf02027g00001.1	Niben101Scf02027g00001.1.trans	-
Niben101Scf02122g01008.1	Niben101Scf02122	110558	110996	PVY_peak_6329	439	-	7.79	6.30957e-63	1.25893e-61	7.79	123	145	31	29	75	59	4	13	-1.00516	0.0336161	0.42626	Niben101Scf02122g01008.1	Niben101Scf02122g01008.1.trans	-
Niben101Scf02253g11001.1	Niben101Scf02253	1120512	1128317	PVY_peak_6674	7806	+	18.9	4.16869e-06	3.89045e-05	18.9	17	10	1	1	12	8	6	8	3.08812	0.0126925	0.274787	Niben101Scf02253g11001.1	Niben101Scf02253g11001.1.trans	-
Niben101Scf02278g01011.1	Niben101Scf02278	87978	88247	PVY_peak_6735	270	-	4.63	1.99526e-12	1.99526e-11	4.63	41	47	12	5	70	40	20	34	1.18383	0.0186223	0.326034	Niben101Scf02278g01011.1	Niben101Scf02278g01011.1.trans	-
Niben101Scf02290g05024.1	Niben101Scf02290	530023	530351	PVY_peak_6775	329	-	3.5	7.94328e-36	1.25893e-34	3.5	288	325	211	199	382	308	116	130	-1.07652	7.31494e-07	0.00038889	Niben101Scf02290g05024.1	Niben101Scf02290g05024.1.trans	-
Niben101Scf02319g06003.1	Niben101Scf02319	627447	627655	PVY_peak_6861	209	-	5.82	5.01187e-12	5.01187e-11	5.82	33	51	15	9	18	17	9	19	1.30365	0.0341272	0.428939	Niben101Scf02319g06003.1	Niben101Scf02319g06003.1.trans	-
Niben101Scf02340g02009.1	Niben101Scf02340	240876	240936	PVY_peak_6894	61	+	1.97	0.000218776	0.0018197	1.97	23	40	14	11	10	10	6	22	1.6218	0.0115339	0.261832	Niben101Scf02340g02009.1	Niben101Scf02340g02009.1.trans	-
Niben101Scf02344g00005.1	Niben101Scf02344	18235	18414	PVY_peak_6900	180	-	4.73	3.54813e-06	3.23594e-05	4.73	23	24	8	4	12	8	11	10	1.88812	0.0138311	0.285192	Niben101Scf02344g00005.1	Niben101Scf02344g00005.1.trans	-
Niben101Scf02348g10009.1	Niben101Scf02348	1032187	1032485	PVY_peak_6912	299	+	3.99	1e-19	1.25893e-18	3.99	77	70	27	25	13	10	16	7	1.3524	0.0217419	0.349208	Niben101Scf02348g10009.1	Niben101Scf02348g10009.1.trans	-
Niben101Scf02348g11001.1	Niben101Scf02348	1114344	1114583	PVY_peak_6913	240	+	2.73	3.16228e-11	3.16228e-10	2.73	63	53	28	36	65	78	11	14	-1.82701	2.7031e-05	0.00587217	Niben101Scf02348g11001.1	Niben101Scf02348g11001.1.trans	-
Niben101Scf02363g00015.1	Niben101Scf02363	72401	72641	PVY_peak_6982	241	+	4.91	5.01187e-14	6.30957e-13	4.91	46	42	3	17	85	96	74	89	1.79716	3.56593e-06	0.00123303	Niben101Scf02363g00015.1	Niben101Scf02363g00015.1.trans	-
Niben101Scf02373g04023.1	Niben101Scf02373	437861	438029	PVY_peak_7007	169	+	1.86	0.00691831	0.0512861	1.86	23	26	15	7	12	15	12	24	1.40128	0.020318	0.337293	Niben101Scf02373g04023.1	Niben101Scf02373g04023.1.trans	-
Niben101Scf02373g03005.1	Niben101Scf02373	362356	362525	PVY_peak_7011	170	-	6.66	0.000281838	0.00234423	6.66	25	22	8	4	14	6	12	35	3.03964	3.47367e-06	0.00121097	Niben101Scf02373g03005.1	Niben101Scf02373g03005.1.trans	-
Niben101Scf02426g02032.1	Niben101Scf02426	300578	301086	PVY_peak_7142	509	-	18.1	1.58489e-35	2.51189e-34	18.1	153	153	17	27	103	118	36	43	1.13744	0.00211174	0.103468	Niben101Scf02426g02032.1	Niben101Scf02426g02032.1.trans	-
Niben101Scf02452g04014.1	Niben101Scf02452	456165	456364	PVY_peak_7221	200	-	14.7	0.000346737	0.00288403	14.7	11	6	1	0	2	8	6	3	3.82717	0.026335	0.382124	Niben101Scf02452g04014.1	Niben101Scf02452g04014.1.trans	-
Niben101Scf02455g03033.1	Niben101Scf02455	429102	429462	PVY_peak_7230	361	-	27.3	5.01187e-21	6.30957e-20	27.3	45	39	7	5	2	0	1	3	3.64504	0.0207194	0.339713	Niben101Scf02455g03033.1	Niben101Scf02455g03033.1.trans	-
Niben101Scf02459g00018.1	Niben101Scf02459	2084	2507	PVY_peak_7236	424	-	6.31	5.37032e-05	0.000467735	6.31	9	9	3	0	6	4	8	3	2.60788	0.042541	0.463461	Niben101Scf02459g00018.1	Niben101Scf02459g00018.1.trans	-
Niben101Scf02581g02007.1	Niben101Scf02581	270180	273879	PVY_peak_7604	3700	-	11.2	3.98107e-34	6.30957e-33	11.2	79	89	42	49	88	54	25	14	-1.13964	0.00156928	0.0878425	Niben101Scf02581g02007.1	Niben101Scf02581g02007.1.trans	-
Niben101Scf02608g01007.1	Niben101Scf02608	119142	119412	PVY_peak_7663	271	+	3.43	7.94328e-49	1.58489e-47	3.43	247	214	136	48	186	143	160	211	1.35026	2.17501e-09	2.72074e-06	Niben101Scf02608g01007.1	Niben101Scf02608g01007.1.trans	-
Niben101Scf02608g01016.1	Niben101Scf02608	119309	119424	PVY_peak_7667	116	-	5.56	2.13796e-07	2.0893e-06	5.56	206	172	112	36	154	113	102	145	1.09364	1.843e-05	0.00450487	Niben101Scf02608g01016.1	Niben101Scf02608g01016.1.trans	-
Niben101Scf02646g02005.1	Niben101Scf02646	258497	258917	PVY_peak_7764	421	+	14.2	1.99526e-50	3.98107e-49	14.2	88	92	11	12	173	169	11	10	-1.22361	0.0308184	0.410503	Niben101Scf02646g02005.1	Niben101Scf02646g02005.1.trans	-
Niben101Scf02659g02009.1	Niben101Scf02659	312786	312936	PVY_peak_7782	151	+	1.69	0.00301995	0.0229087	1.69	34	32	11	22	23	9	21	27	1.41059	0.00667344	0.192165	Niben101Scf02659g02009.1	Niben101Scf02659g02009.1.trans	-
Niben101Scf02705g01020.1	Niben101Scf02705	166691	166957	PVY_peak_7853	267	+	2.45	1e-140	1e-138	2.45	764	863	392	378	411	392	105	86	-1.1574	2.15123e-11	5.382e-08	Niben101Scf02705g01020.1	Niben101Scf02705g01020.1.trans	-
Niben101Scf02755g03004.1	Niben101Scf02755	322680	322888	PVY_peak_7959	209	-	3	4.89779e-07	4.67735e-06	3	58	55	54	29	50	45	17	18	-1.14941	0.00385151	0.1438	Niben101Scf02755g03004.1	Niben101Scf02755g03004.1.trans	-
Niben101Scf02756g00004.1	Niben101Scf02756	34739	35067	PVY_peak_7962	329	+	4.08	1e-131	1e-129	4.08	533	526	278	216	568	586	143	132	-1.12849	5.00382e-09	5.41618e-06	Niben101Scf02756g00004.1	Niben101Scf02756g00004.1.trans	-
Niben101Scf02774g01010.1	Niben101Scf02774	94255	110052	PVY_peak_7993	15798	+	9.46	0.00151356	0.0120226	9.46	9	5	0	5	0	2	6	3	3.47606	0.0305566	0.409182	Niben101Scf02774g01010.1	Niben101Scf02774g01010.1.trans	-
Niben101Scf02786g00013.1	Niben101Scf02786	20412	23650	PVY_peak_8002	3239	+	3.6	1e-28	1.58489e-27	3.6	96	116	58	50	31	46	58	62	1.44156	4.49281e-05	0.00814481	Niben101Scf02786g00013.1	Niben101Scf02786g00013.1.trans	-
Niben101Scf02816g01014.1	Niben101Scf02816	179707	180008	PVY_peak_8078	302	+	6.75	1.25893e-77	2.51189e-76	6.75	176	197	42	46	150	150	18	17	-1.18521	0.00159168	0.0881938	Niben101Scf02816g01014.1	Niben101Scf02816g01014.1.trans	-
Niben101Scf02819g00003.1	Niben101Scf02819	28797	28977	PVY_peak_8095	181	+	1.77	1.1749e-08	1.1749e-07	1.77	95	87	69	31	70	47	79	103	1.34906	3.6415e-06	0.00124901	Niben101Scf02819g00003.1	Niben101Scf02819g00003.1.trans	-
Niben101Scf02831g07011.1	Niben101Scf02831	719933	720263	PVY_peak_8163	331	-	11.9	6.30957e-36	1e-34	11.9	75	83	16	25	76	92	13	10	-1.09478	0.0372227	0.444446	Niben101Scf02831g07011.1	Niben101Scf02831g07011.1.trans	-
Niben101Scf02864g04008.1	Niben101Scf02864	448638	448699	PVY_peak_8265	62	+	1.36	4.36516e-08	4.36516e-07	1.36	562	506	438	206	207	197	350	507	1.6589	1.38805e-12	4.54115e-09	Niben101Scf02864g04008.1	Niben101Scf02864g04008.1.trans	-
Niben101Scf02982g01007.1	Niben101Scf02982	153401	153761	PVY_peak_8493	361	+	3.57	1.51356e-06	1.41254e-05	3.57	31	40	10	15	54	68	9	11	-1.28706	0.0438075	0.4696	Niben101Scf02982g01007.1	Niben101Scf02982g01007.1.trans	-
Niben101Scf02994g04022.1	Niben101Scf02994	502131	502251	PVY_peak_8512	121	+	3.55	0.000562341	0.00457088	3.55	13	13	4	7	7	9	17	15	2.06758	0.00772709	0.209994	Niben101Scf02994g04022.1	Niben101Scf02994g04022.1.trans	-
Niben101Scf03005g01002.1	Niben101Scf03005	95962	96320	PVY_peak_8534	359	+	10.2	1.86209e-09	1.90546e-08	10.2	23	26	5	1	19	17	5	15	2.01895	0.017326	0.318066	Niben101Scf03005g01002.1	Niben101Scf03005g01002.1.trans	-
Niben101Scf03009g03002.1	Niben101Scf03009	335408	335616	PVY_peak_8544	209	-	3.66	3.98107e-15	5.01187e-14	3.66	76	71	57	41	54	42	12	9	-1.75944	2.45179e-05	0.00543109	Niben101Scf03009g03002.1	Niben101Scf03009g03002.1.trans	-
Niben101Scf03056g00006.1	Niben101Scf03056	28147	28236	PVY_peak_8674	90	-	1.84	2.34423e-05	0.00020893	1.84	48	39	28	31	27	29	6	12	-1.24917	0.0157469	0.305952	Niben101Scf03056g00006.1	Niben101Scf03056g00006.1.trans	-
Niben101Scf03094g04002.1	Niben101Scf03094	397676	398062	PVY_peak_8748	387	+	52.6	5.01187e-37	7.94328e-36	52.6	77	96	12	4	87	58	13	21	1.18102	0.0427124	0.464248	Niben101Scf03094g04002.1	Niben101Scf03094g04002.1.trans	-
Niben101Scf03099g04007.1	Niben101Scf03099	468111	468292	PVY_peak_8758	182	+	5.26	3.31131e-07	3.16228e-06	5.26	21	24	5	4	130	137	72	63	1.17436	0.035844	0.438447	Niben101Scf03099g04007.1	Niben101Scf03099g04007.1.trans	-
Niben101Scf03115g02008.1	Niben101Scf03115	218974	219034	PVY_peak_8800	61	-	1.52	0.000707946	0.0057544	1.52	57	45	27	19	16	18	18	19	1.11718	0.0430973	0.465958	Niben101Scf03115g02008.1	Niben101Scf03115g02008.1.trans	-
Niben101Scf03141g03005.1	Niben101Scf03141	318745	318924	PVY_peak_8844	180	-	2.5	5.01187e-12	5.01187e-11	2.5	178	149	127	115	147	176	76	55	-1.02138	4.29387e-05	0.00787167	Niben101Scf03141g03005.1	Niben101Scf03141g03005.1.trans	-
Niben101Scf03152g00014.1	Niben101Scf03152	28948	37491	PVY_peak_8867	8544	+	2.43	6.45654e-07	6.0256e-06	2.43	48	67	29	24	11	14	18	17	1.43049	0.0105857	0.251175	Niben101Scf03152g00014.1	Niben101Scf03152g00014.1.trans	-
Niben101Scf03164g07002.1	Niben101Scf03164	737057	737118	PVY_peak_8892	62	+	2.23	0.00467735	0.0354813	2.23	9	11	5	1	3	13	14	10	2.17241	0.0187269	0.32629	Niben101Scf03164g07002.1	Niben101Scf03164g07002.1.trans	-
Niben101Scf03166g00020.1	Niben101Scf03166	113369	113910	PVY_peak_8901	542	+	13.1	7.94328e-20	1e-18	13.1	53	66	5	7	60	68	17	22	1.41287	0.012533	0.272376	Niben101Scf03166g00020.1	Niben101Scf03166g00020.1.trans	-
Niben101Scf03185g01009.1	Niben101Scf03185	234198	234671	PVY_peak_8929	474	+	4.94	0	0	4.94	1206	1172	478	460	1179	1070	235	230	-1.09479	3.48053e-12	9.86869e-09	Niben101Scf03185g01009.1	Niben101Scf03185g01009.1.trans	-
Niben101Scf03189g01012.1	Niben101Scf03189	136088	136178	PVY_peak_8934	91	+	2.4	0.00346737	0.0269153	2.4	16	13	6	8	6	3	14	20	2.80187	0.000612112	0.0496827	Niben101Scf03189g01012.1	Niben101Scf03189g01012.1.trans	-
Niben101Scf03208g05001.1	Niben101Scf03208	545416	545681	PVY_peak_8974	266	-	4.81	3.98107e-15	3.98107e-14	4.81	61	49	29	27	68	56	14	16	-1.23194	0.00673161	0.193186	Niben101Scf03208g05001.1	Niben101Scf03208g05001.1.trans	-
Niben101Scf03213g03012.1	Niben101Scf03213	344464	345003	PVY_peak_8989	540	-	11.4	7.94328e-61	1.58489e-59	11.4	129	187	32	31	128	161	12	20	-1.03391	0.0153054	0.30081	Niben101Scf03213g03012.1	Niben101Scf03213g03012.1.trans	-
Niben101Scf03224g10011.1	Niben101Scf03224	992077	992433	PVY_peak_9018	357	-	5.59	1.25893e-25	1.58489e-24	5.59	77	78	26	23	68	45	13	3	-1.29979	0.00869082	0.224699	Niben101Scf03224g10011.1	Niben101Scf03224g10011.1.trans	-
Niben101Scf03253g01017.1	Niben101Scf03253	118238	118417	PVY_peak_9070	180	+	10.2	6.60693e-07	6.16595e-06	10.2	30	31	8	2	8	18	9	9	1.92847	0.017347	0.318066	Niben101Scf03253g01017.1	Niben101Scf03253g01017.1.trans	-
Niben101Scf03254g12008.1	Niben101Scf03254	1222106	1222358	PVY_peak_9083	253	-	3.5	0.00229087	0.0177828	3.5	77	50	5	7	40	41	10	19	1.75363	0.00697725	0.197833	Niben101Scf03254g12008.1	Niben101Scf03254g12008.1.trans	-
Niben101Scf03264g05014.1	Niben101Scf03264	483149	483359	PVY_peak_9108	211	+	8.24	6.30957e-29	1e-27	8.24	62	86	11	10	51	56	25	15	1.23176	0.0203761	0.337335	Niben101Scf03264g05014.1	Niben101Scf03264g05014.1.trans	-
Niben101Scf03289g02002.1	Niben101Scf03289	277151	277354	PVY_peak_9176	204	+	11.6	0.00245471	0.0190546	11.6	3	5	1	0	8	8	13	8	3.2532	0.0433722	0.466967	Niben101Scf03289g02002.1	Niben101Scf03289g02002.1.trans	-
[truncated: 984 more rows]

## Sheet: Additional Supplementary Data 3
Additional Supplementary Data 3. Diff_peaks_anno_kegg Mock and PVY infected N. benthamiana
[truncated: 34 more rows]

[truncated: 3 more sheets: Additional Supplementary Data 4, Additional Supplementary Data 5, Additional Supplementary Data 6]
